# Supplementary material for: Trodusquemine displaces protein misfolded oligomers from cell membranes and abrogates their cytotoxicity through a generic mechanism
Source: Commun Biol. 2020 Aug 13;3:435. doi: 10.1038/s42003-020-01140-8 (PMC7426408; doi:10.1038/s42003-020-01140-8)
Supplement: Supplementary file 2 — Supplementary Data 1 [file 42003_2020_1140_MOESM2_ESM.xls]

## Sheet: Fig. 1 (MTT tests)
	MTT Aβ40
	untreated	100	100	100
	Aβ40 oligomers 5 µM	78.3458	75.3672	72.5339
	Aβ40 5 µM + TRO 0.5 µM	79.1408	80.2987	84.6598
	Aβ40 5 µM + TRO 1.7 µM	91.8746	88.2453	88.8242
	Aβ40 5 µM + TRO 5 µM	99.5038	96.0653	94.4929
	MTT HypF-N
	Untreated	100	100	100
	type A oligomers 6 µM	78.1983	75.4055	72.914
	type A oligomers + TRO 0.6 µM	90.1843	85.7834	86.091
	type A oligomers + TRO 2 µM	96.1522	90.6573	91.9587
	type A oligomers + TRO 6 µM	95.1693	89.459	89.3025
	MTT TRO
	TRO 0.6 µM	99.9259	97.3568	99.5552
	TRO 2 µM	97.3599	98.871	96.2499
	TRO 6 µM	97.166	92.7235	93.6019

## Sheet: Fig. 2 (HypF-N binding)
	Binding HypF-N
	type A oligomers 6 µM	100	100	100
	type A oligomers + TRO 0.6 µM	76.7682	81.7459	74.2445
	type A oligomers + TRO 2 µM	66.6316	71.4918	67.2953
	type A oligomers + TRO 6 µM	32.2318	38.3903	34.6735

## Sheet: Fig. 3 (Ab40 binding)
	Binding Aβ40
	Aβ40 5 µM	100	100	100
	Aβ40 5 µM + TRO 0.5 µM	81.6053	86.3829	80.0433
	Aβ40 5 µM + TRO 1.7 µM	73.5003	66.5682	71.3488
	Aβ40 5 µM + TRO 5 µM	31.6022	35.5922	36.7425

## Sheet: Fig. 4 (Biophysics)
	ANS binding (Au), αS oligomers															ANS binding (Au), Aβ40 oligomers											ANS binding (Au), HypF-N oligomers											Turbidity (Au), αS oligomers
	Wavelength (nm)	5 µM αS oligomers		+ 10:1 TRO		+ 3:1 TRO		+ 1:1 TRO		5 µM TRO		ANS				Wavelength (nm)	5 µM Aβ40 oligomers		+ 10:1 TRO		+ 3:1 TRO		+ 1:1 TRO				Wavelength (nm)	5 µM HypF-N oligomers		+ 10:1 TRO		+ 3:1 TRO		+ 1:1 TRO				Wavelength (nm)	5 µM αS oligomers		+ 10:1 TRO		+ 3:1 TRO		+ 1:1 TRO		5 µM TRO
	410	1582	340	693	548	454	738	-273	459	-631	-755	-367	-723			410	512	273	876	147	262	238	1345	1385			410	2782	3106	3345	3724	4194	3711	4200	4500			350	0.06	0.052	0.053	0.056	0.065	0.07	0.067	0.058	0.07	0.057
	411	1174	527	684	535	866	891	-164	494	70	-250	-227	-1097			411	1829	1285	951	531	927	1077	2680	1982			411	2458	2792	3743	4529	3888	3913	4369	4538			351	0.062	0.053	0.057	0.059	0.066	0.069	0.067	0.058	0.07	0.062
	412	664	1039	536	746	920	698	356	798	-359	-521	193	-536			412	2014	1347	1461	553	850	1378	2297	2236			412	4213	3565	4950	5106	6113	5561	6138	5950			352	0.06	0.056	0.057	0.056	0.066	0.07	0.069	0.059	0.07	0.06
	413	1095	984	1357	964	399	1154	1253	521	-16	-503	-274	395			413	1670	1286	2297	1334	1452	976	2951	2461			413	4377	4511	5166	5976	6306	6090	7116	6915			353	0.062	0.056	0.056	0.057	0.067	0.07	0.07	0.062	0.071	0.061
	414	1783	1210	684	773	1526	1110	1100	735	-154	-681	378	-741			414	1644	1119	1996	1650	1928	2136	3021	2525			414	4460	4656	5518	6291	6670	6499	8100	7620			354	0.064	0.058	0.054	0.057	0.065	0.069	0.07	0.059	0.07	0.061
	415	1996	1041	1012	959	1260	1276	1007	1390	-204	-201	-170	-414			415	1747	1326	2079	1866	2232	1582	3184	2643			415	4648	4878	5769	6299	7552	6950	7664	7673			355	0.064	0.058	0.055	0.059	0.066	0.07	0.068	0.059	0.069	0.06
	416	1965	1577	1232	1547	865	1143	689	1661	44	-691	-398	-694			416	2399	1809	1683	1400	1993	1887	3916	2967			416	5783	5994	7252	7485	8101	8166	9041	9705			356	0.065	0.058	0.055	0.059	0.068	0.072	0.068	0.061	0.071	0.062
	417	1921	1777	1976	1554	1675	2092	2439	1991	-605	-888	23	-650			417	1885	1111	2465	1535	2490	2217	3549	3226			417	6374	6503	7346	7881	9295	8503	10311	11134			357	0.064	0.057	0.055	0.059	0.069	0.07	0.067	0.06	0.069	0.061
	418	2034	2169	2087	1445	1560	1368	912	2034	-28	-908	52	-720			418	2839	1768	2433	2252	2509	2462	4497	4389			418	7004	7080	8482	9051	9956	10449	11913	11200			358	0.064	0.057	0.055	0.06	0.069	0.069	0.067	0.058	0.07	0.061
	419	2515	1912	1293	2109	1636	2668	2935	2526	178	-735	180	-396			419	2708	2897	3068	3267	2793	3449	5293	4878			419	7779	7812	9920	10370	11324	10390	12364	13428			359	0.065	0.058	0.056	0.06	0.069	0.068	0.068	0.058	0.068	0.06
	420	2566	2550	1838	2260	2521	2293	2157	2713	-481	-1230	-286	-336			420	2415	2666	3248	2923	3581	3642	4632	5603			420	8636	9221	9746	10871	11546	11276	12829	13671			360	0.063	0.058	0.057	0.059	0.07	0.068	0.067	0.059	0.067	0.058
	421	3320	2635	2395	3265	3088	3343	2439	3706	34	-391	-329	-90			421	3870	2589	3044	3450	3480	3409	6382	5323			421	9088	9218	11279	13357	13778	12296	15697	15048			361	0.063	0.058	0.056	0.059	0.068	0.069	0.067	0.061	0.067	0.06
	422	2800	3612	3012	2631	4085	3653	3761	4113	179	-659	-83	-846			422	3342	3173	3904	4135	4490	3823	6664	5677			422	9913	9801	12660	13943	13858	13879	16266	16869			362	0.063	0.057	0.056	0.059	0.067	0.07	0.066	0.06	0.066	0.059
	423	4240	3086	2953	3435	2799	3302	3555	4081	498	-473	268	-34			423	3323	3134	4054	2715	4577	4144	6421	6203			423	11089	10502	13478	14316	14098	13709	18437	17557			363	0.062	0.057	0.055	0.059	0.068	0.068	0.065	0.057	0.067	0.058
	424	3876	3264	3536	3545	3558	4066	3712	3842	582	-611	469	-384			424	3784	3869	4361	4210	4933	5568	6871	6590			424	12420	12442	14353	14950	16555	15760	19204	19538			364	0.063	0.059	0.057	0.058	0.07	0.07	0.065	0.059	0.069	0.059
	425	4298	4324	4080	3336	4675	4531	4471	5413	-143	-293	337	-595			425	4046	3709	4639	4226	5721	6202	8408	7214			425	12581	13407	15215	16748	17411	17284	19861	20151			365	0.061	0.057	0.056	0.058	0.068	0.07	0.066	0.059	0.067	0.059
	426	5601	4595	4637	3475	4477	5192	5207	5903	1088	326	960	666			426	4161	4476	5018	4384	6363	6382	8760	8054			426	14632	15084	17322	18196	19865	18520	23213	23270			366	0.061	0.055	0.055	0.056	0.066	0.067	0.065	0.056	0.066	0.057
	427	4735	4665	3969	4964	5534	6330	5234	6488	-99	-584	95	-436			427	5742	4425	5096	4760	6482	6896	9233	8300			427	15586	16478	18391	19773	21132	20075	24662	25293			367	0.061	0.055	0.054	0.056	0.066	0.066	0.065	0.056	0.065	0.055
	428	5742	5381	5051	4676	5670	6525	6687	7254	1278	73	663	-376			428	5656	5503	6592	4613	7820	7885	9938	9071			428	16554	15880	20306	21561	21551	21532	25918	26042			368	0.062	0.055	0.054	0.058	0.066	0.068	0.065	0.058	0.067	0.059
	429	6525	5354	5507	6010	6850	7092	7535	6433	757	-556	538	202			429	5576	5211	6619	6013	7002	7781	10884	10107			429	17209	17253	20878	22756	23399	22907	28653	28220			369	0.062	0.054	0.055	0.057	0.066	0.07	0.064	0.058	0.067	0.057
	430	6828	6032	6240	5853	6519	6614	7384	7661	1142	-1057	253	-160			430	6900	6067	7023	6224	8491	8450	11448	10310			430	18968	18006	22312	23103	25128	23177	29789	29724			370	0.061	0.054	0.055	0.057	0.066	0.066	0.062	0.058	0.065	0.056
	431	7767	7052	7141	6841	7819	8500	8671	9351	1367	160	1520	325			431	7006	5954	7695	6686	9104	8688	12759	11228			431	19942	19569	22994	24113	26721	25213	31398	31967			371	0.06	0.054	0.056	0.057	0.064	0.067	0.064	0.057	0.064	0.056
	432	8098	6917	7736	6896	7959	8570	9388	9320	1619	632	1139	456			432	6771	6299	7741	7313	9205	8177	13245	13017			432	20896	20499	25153	27147	28002	26291	33678	33922			372	0.06	0.054	0.055	0.056	0.066	0.066	0.062	0.056	0.064	0.054
	433	9329	7474	8199	8194	8587	8782	9659	9765	1281	431	849	36			433	7470	6756	8228	7916	10205	9342	13645	13184			433	20669	21137	25684	27268	29267	28224	35261	34894			373	0.059	0.056	0.054	0.055	0.065	0.066	0.062	0.055	0.061	0.054
	434	9351	8599	8102	8711	9369	9789	9853	10750	1405	120	1396	367			434	8183	7157	8265	7751	10566	10416	13827	14083			434	23791	23259	27351	29237	29883	29529	37501	37911			374	0.061	0.054	0.056	0.054	0.064	0.066	0.062	0.055	0.061	0.054
	435	9669	9429	9506	8403	10104	9945	11356	12300	1778	840	1070	610			435	8120	7248	9443	8658	11668	12165	15876	15482			435	23662	23298	28546	29555	31000	30897	38352	38060			375	0.06	0.055	0.055	0.054	0.065	0.064	0.058	0.057	0.06	0.055
	436	9841	9528	10489	10124	10774	11501	12852	12443	2292	1226	2252	1320			436	9379	7448	9672	8310	12170	11230	16677	15290			436	24022	24255	29785	31242	33243	32533	39169	40162			376	0.062	0.056	0.054	0.054	0.066	0.066	0.059	0.056	0.062	0.055
	437	10493	10987	10726	10328	11506	12002	12574	13421	1784	794	1951	971			437	9281	8339	10464	9578	13156	12990	15615	16498			437	26007	25576	31051	32667	34345	33193	40894	43563			377	0.061	0.053	0.052	0.052	0.062	0.063	0.057	0.054	0.057	0.052
	438	11942	11161	11436	10615	12367	12314	13519	14732	1809	1139	2497	1575			438	10515	9671	10645	10720	14108	14809	17318	17554			438	26869	26815	33862	36012	35763	35387	44320	44573			378	0.057	0.051	0.052	0.052	0.063	0.061	0.056	0.054	0.058	0.052
	439	12527	11516	11758	11131	12978	13315	13351	14701	2061	956	2025	1380			439	10554	9460	11680	11309	15198	14455	18444	18743			439	27480	29384	34933	35959	38051	37193	45845	46722			379	0.057	0.05	0.05	0.052	0.061	0.059	0.057	0.053	0.056	0.052
	440	12324	12038	12102	11294	12737	13054	14402	15191	1340	513	2146	845			440	11237	9158	12654	11268	14805	14392	18763	18936			440	28696	28555	34128	37706	39321	36700	46588	47920			380	0.056	0.05	0.048	0.051	0.062	0.059	0.057	0.051	0.055	0.049
	441	13926	12206	13302	13249	13521	14438	15871	15696	2322	1435	2043	1271			441	11294	10894	12455	11776	15703	16366	20265	20128			441	30523	30429	36980	39417	40781	38661	50622	50446			381	0.055	0.049	0.046	0.05	0.06	0.058	0.054	0.051	0.055	0.049
	442	13916	13277	13405	13119	13755	15875	15349	17548	2796	1665	2466	1973			442	11799	11067	13102	11601	16240	15291	20460	20692			442	31359	31848	37802	39072	40875	39235	51124	51473			382	0.05	0.047	0.046	0.047	0.058	0.056	0.054	0.048	0.055	0.048
	443	14758	13962	14490	13709	15010	16889	17486	18076	3138	1665	2482	1465			443	11342	10719	13645	11997	17172	16006	21719	20833			443	31774	32656	38596	40498	43218	41231	50143	52709			383	0.048	0.046	0.045	0.044	0.055	0.055	0.052	0.048	0.053	0.044
	444	15423	14817	15641	14836	15734	17043	17686	18549	2792	1522	2632	1282			444	12480	11033	14078	12173	16964	16853	21846	21988			444	33996	32936	39021	42841	43354	41921	54326	53690			384	0.049	0.046	0.045	0.045	0.054	0.055	0.05	0.046	0.051	0.044
	445	16122	13805	15366	15145	15179	16877	18274	19071	2949	2240	2658	1537			445	12386	11799	14451	13400	17640	17119	22923	22388			445	33743	33587	40432	43356	44525	43216	54388	55142			385	0.048	0.044	0.043	0.044	0.055	0.053	0.051	0.043	0.048	0.045
	446	15963	15708	15780	15247	17086	17962	18114	19762	2451	2027	3274	2429			446	13140	12300	14643	13697	18390	17902	22998	22837			446	34794	35962	41755	44965	45715	42680	56502	56880			386	0.044	0.04	0.04	0.041	0.052	0.049	0.046	0.041	0.047	0.043
	447	16326	14609	16547	15066	17223	18128	19039	20042	3117	2286	2939	1849			447	13232	13601	14631	13753	18875	19133	24482	24181			447	35631	34127	42158	43107	45167	44216	55406	57269			387	0.043	0.041	0.04	0.04	0.05	0.049	0.045	0.04	0.046	0.04
	448	17201	16249	18125	15665	17289	18385	20674	20316	3670	3006	3160	2218			448	13490	13366	15027	13768	19068	18844	24996	24687			448	35039	35492	42116	45072	47201	45246	56577	58611			388	0.042	0.039	0.039	0.038	0.049	0.05	0.045	0.038	0.042	0.039
	449	17596	17768	18351	16047	18429	20161	19900	21997	3683	2981	3421	2557			449	14390	12736	16322	14343	19318	18897	24974	24490			449	35924	36050	43936	45791	45721	45978	57202	58550			389	0.042	0.037	0.037	0.036	0.047	0.047	0.043	0.038	0.041	0.037
	450	17045	17420	17454	17512	19044	20150	21231	21492	3865	2145	3251	2244			450	13818	13015	16380	14953	19534	19120	26337	24781			450	36692	36276	44076	47983	47597	46352	58262	60080			390	0.041	0.036	0.034	0.036	0.045	0.044	0.041	0.035	0.041	0.036
	451	18189	16921	18729	17767	18103	19989	22339	22521	3971	2392	3224	2574			451	13680	14864	16222	14697	21131	19873	25854	25092			451	37968	37166	44344	47377	47751	46707	60411	61396			391	0.038	0.035	0.033	0.035	0.042	0.041	0.039	0.032	0.04	0.034
	452	19102	17968	19386	18070	18704	20696	22023	23721	3574	3113	3889	3164			452	14067	13865	16624	15452	21273	21289	27545	26907			452	39435	38060	45257	49198	48276	47909	62382	62920			392	0.038	0.032	0.032	0.033	0.043	0.039	0.035	0.03	0.039	0.032
	453	18491	18141	19581	17577	20347	20729	22444	23099	4102	2421	3613	2792			453	14717	14146	16421	15340	21173	20589	26901	26494			453	38755	38601	46341	48539	49604	48333	59766	62292			393	0.036	0.031	0.03	0.032	0.042	0.039	0.035	0.029	0.037	0.032
	454	19732	18488	20860	19099	21519	22705	23375	24196	3900	3194	4053	2671			454	15081	14579	16538	16542	21734	21116	28464	27558			454	40720	40143	47033	50097	50935	49949	63798	64531			394	0.034	0.028	0.028	0.029	0.039	0.038	0.035	0.027	0.035	0.031
	455	19779	19501	19706	19191	21425	22724	23171	24668	4495	2865	3659	2835			455	15132	14480	17624	16862	21920	22203	28162	27337			455	39027	38660	47197	49219	50691	49240	61870	63655			395	0.033	0.026	0.026	0.028	0.037	0.038	0.032	0.027	0.033	0.028
	456	20094	19359	21706	19627	21605	22757	24197	25382	4304	3444	4954	3026			456	15595	14881	17505	16421	22973	21581	28785	27237			456	40409	40183	47342	49953	50902	49430	63826	64033			396	0.03	0.025	0.024	0.026	0.035	0.036	0.03	0.024	0.031	0.026
	457	20962	19960	20441	19673	22856	23108	24286	25712	4818	3884	3980	3582			457	16449	15134	18133	17780	23725	22782	29915	29071			457	40785	39369	48155	49962	50284	50003	64514	65362			397	0.029	0.023	0.024	0.024	0.033	0.033	0.029	0.023	0.031	0.025
	458	21807	20726	21755	20940	22534	23579	26081	26430	4731	3617	4672	4025			458	16666	16029	18128	17914	23901	23156	31054	29214			458	41809	41694	50330	52873	53389	51501	66153	67175			398	0.025	0.023	0.022	0.023	0.032	0.031	0.028	0.022	0.03	0.023
	459	21712	21580	22897	21774	23610	24764	26067	27757	4603	3943	4988	4224			459	16828	16613	18500	18398	24016	24466	30180	29509			459	42827	41767	50395	52397	53606	51916	64877	68445			399	0.024	0.02	0.02	0.02	0.03	0.029	0.024	0.018	0.027	0.023
	460	21731	22062	22878	20813	23593	24639	26829	28502	4678	3981	4924	4410			460	18174	16519	18751	17678	25260	23940	29969	31302			460	41947	42370	50636	53072	53368	53508	67515	68277			400	0.023	0.017	0.019	0.019	0.028	0.028	0.022	0.019	0.027	0.021
	461	22585	21709	24147	22587	24289	25457	28060	29568	4808	4424	5234	3976			461	17413	17678	19551	18879	25422	24552	31286	31343			461	42941	42344	50652	53460	54472	53664	68388	69182			401	0.02	0.017	0.017	0.017	0.026	0.027	0.021	0.018	0.025	0.019
	462	23545	22819	24605	23192	25519	26520	27400	28546	5706	4386	6122	3912			462	18217	18767	19877	18755	26349	25538	31719	31360			462	42499	42429	52568	53871	54918	54203	70057	71498			402	0.02	0.016	0.016	0.016	0.025	0.024	0.02	0.015	0.024	0.018
	463	24127	23538	25095	23658	25624	26790	28563	29709	6365	4344	5849	4607			463	18077	18242	20192	19645	26514	25236	32963	33052			463	43453	43609	52526	56237	56338	55172	70772	72813			403	0.019	0.015	0.015	0.015	0.023	0.022	0.018	0.014	0.023	0.018
	464	24786	23685	25343	23534	25757	26947	27588	30180	5799	4210	5626	4945			464	18705	17586	20815	19397	26614	26005	33591	33242			464	45654	45251	53745	55697	56925	55443	70203	72300			404	0.019	0.015	0.013	0.014	0.024	0.022	0.02	0.013	0.021	0.017
	465	25753	23905	25090	23716	26737	27351	29511	30703	6002	5286	6108	5296			465	18421	18669	21928	20159	27030	26682	34919	33983			465	45137	45561	54264	55642	56284	55822	71470	73245			405	0.018	0.012	0.012	0.013	0.023	0.021	0.017	0.012	0.019	0.016
	466	24643	25113	26271	23750	26773	28138	29777	32098	5751	4962	6140	5386			466	18746	19070	21592	20410	27578	26038	33843	34358			466	44698	44721	52944	55136	57048	56148	71993	73159			406	0.015	0.011	0.011	0.01	0.022	0.019	0.016	0.01	0.019	0.014
	467	25727	24142	26797	24335	26891	27445	30552	31593	5697	5129	5819	4706			467	19654	19024	21578	20341	28722	27284	34625	33848			467	44822	44783	53449	56186	56273	55629	72209	73586			407	0.014	0.009	0.01	0.01	0.022	0.019	0.016	0.01	0.019	0.012
	468	24650	26188	28128	25395	27439	29678	31035	31286	6993	5393	6432	5559			468	18803	19093	21314	19792	28510	26609	33100	33424			468	44736	44839	54509	55221	56964	55551	71145	73035			408	0.014	0.008	0.007	0.008	0.018	0.019	0.014	0.009	0.018	0.01
	469	25321	25276	27872	25097	27767	29156	31238	32679	6064	5191	6153	5474			469	19604	19051	21207	20094	28338	27153	34418	33492			469	45754	45048	53413	57799	57650	56456	71838	75140			409	0.013	0.007	0.007	0.006	0.017	0.017	0.011	0.007	0.017	0.01
	470	25040	25872	27118	25231	27249	28499	31007	32444	6356	5000	6919	5288			470	18423	19337	22153	21716	27846	27768	34188	33796			470	45425	46012	54511	56577	56916	54351	71540	72528			410	0.012	0.006	0.007	0.006	0.018	0.015	0.011	0.007	0.015	0.009
	471	26349	26095	27500	26301	27931	29749	30393	32758	6040	5892	7751	5674			471	20444	19729	22003	20113	28438	27464	35643	34253			471	46529	44452	53452	57399	57706	53812	71825	74361			411	0.01	0.004	0.006	0.007	0.016	0.013	0.009	0.005	0.013	0.009
	472	25833	25243	26805	25528	27846	28870	30959	32615	6571	5028	6837	5774			472	19938	18517	22028	19676	28756	27197	35303	33801			472	45513	45278	53506	55670	56985	54411	70525	72708			412	0.009	0.003	0.005	0.004	0.013	0.013	0.007	0.004	0.014	0.009
	473	26055	24666	26451	25233	28404	28427	30175	31918	7120	5919	7502	6278			473	19684	18904	20965	20610	28222	27389	34409	33207			473	45094	44872	52857	55473	55446	54093	69503	70659			413	0.01	0.005	0.003	0.004	0.014	0.012	0.008	0.004	0.012	0.007
	474	26593	26168	28298	25647	28933	29651	30793	32448	7400	5762	8478	6029			474	19520	19185	22350	20403	29019	27406	35093	34285			474	45117	44067	52438	54796	57030	55292	70270	71706			414	0.009	0.003	0.003	0.002	0.014	0.012	0.007	0.003	0.012	0.008
	475	27018	26427	27826	26664	27543	30662	31902	32451	7141	5945	7410	5887			475	19743	19330	22270	21062	29057	26873	34986	34221			475	44445	43848	52677	55231	54383	53208	69465	70445			415	0.008	0.002	0.002	0.003	0.013	0.012	0.007	0.001	0.011	0.006
	476	26396	25848	28096	25426	28610	29116	30219	33895	6985	5831	7210	6575			476	19398	19350	21569	21355	29027	27887	34546	34353			476	44193	43416	52801	55707	54807	53366	68550	71108			416	0.008	0.002	0.002	0.003	0.011	0.011	0.006	0.0008	0.011	0.005
	477	25874	26237	28776	25605	28223	29295	32217	32114	7620	6072	8107	6692			477	20430	19527	21878	20788	28200	26678	34751	33878			477	43915	43432	53140	54551	54748	53566	69008	70603			417	0.007	0.002	0.002	0.002	0.011	0.009	0.004	0.0007	0.01	0.004
	478	25827	25809	27814	26115	28695	29620	31895	33143	8123	6357	7866	6166			478	20120	18802	21622	20226	29042	27054	35062	34318			478	43318	42295	51970	53775	53503	53668	67027	69777			418	0.008	0.002	0.003	0.004	0.012	0.009	0.005	0.001	0.009	0.003
	479	26643	26276	28118	26591	28279	29170	31652	32631	8482	6665	8346	6667			479	19992	20448	21927	20857	28986	27471	35011	34346			479	42785	42915	50676	53028	53592	52449	66583	68349			419	0.008	0.003	0.002	0.004	0.01	0.009	0.005	0.00092	0.009	0.005
	480	26306	26581	27650	26407	29270	29176	31155	32547	7471	6341	7487	6057			480	19788	18827	20962	20945	28702	26811	34614	33884			480	43270	42808	49980	52332	52886	51343	67230	69002			420	0.007	0.003	0.002	0.004	0.01	0.009	0.005	0.00058	0.009	0.004
	481	26441	26783	27820	26481	29261	29207	31321	33317	8182	6991	8222	7371			481	19746	19064	22355	21009	28693	27282	33684	33025			481	42099	43328	50058	52078	51769	51811	66080	68709			421	0.006	0.004	0.002	0.003	0.011	0.009	0.004	-0.00024	0.009	0.003
	482	26400	26217	28301	26306	28447	28958	30863	33071	7794	6400	8756	7241			482	20231	18405	21994	20808	28680	27129	33534	34036			482	42574	42625	50129	52605	52427	51177	66560	68298			422	0.007	0.003	0.002	0.002	0.011	0.008	0.003	-0.00092	0.007	0.002
	483	27104	26030	27658	25399	28116	28991	30566	32749	7600	7200	7470	6788			483	20584	19290	22090	20617	28236	26696	33742	32459			483	41926	41008	49463	52359	51779	51072	63630	66975			423	0.007	0.001	0.001	0.001	0.01	0.007	0.003	-0.002	0.008	0.003
	484	26751	25668	27867	25842	27523	29629	30387	32424	7858	6537	8415	6642			484	18728	18653	21417	21014	28444	26524	34120	31260			484	42133	41430	49936	51457	52181	49718	65151	67131			424	0.006	0.002	-4e-05	0.00086	0.009	0.006	0.003	-0.001	0.007	0.002
	485	26613	26354	28113	26220	29607	29475	31282	33048	8369	7061	8465	7749			485	20411	18958	20999	20358	27674	26375	33762	32941			485	41661	41760	48529	50629	49754	48959	64874	64701			425	0.005	0.001	-0.0009	0.0003	0.009	0.006	0.002	-0.002	0.006	0.002
	486	25889	26167	27197	26398	28890	29956	30548	32822	8174	7817	8614	7683			486	19676	18762	21016	21390	27466	26382	33610	32380			486	41395	41266	48780	50170	50448	49797	65143	65021			426	0.004	0.00018	-0.003	-0.00012	0.008	0.005	0.002	-0.003	0.005	0.001
	487	26108	26030	26740	25540	28421	29322	29748	31509	7702	6060	7890	7033			487	19592	18536	21579	19467	27984	25813	33137	32066			487	39117	39134	45559	49407	48733	48884	61287	64371			427	0.004	-0.00048	-0.003	0.00012	0.009	0.005	0.00072	-0.004	0.005	0.001
	488	26616	26329	27343	26196	27541	29649	30971	32744	8423	6803	8904	6847			488	20036	18626	20648	20287	28103	26327	34217	32027			488	40497	40105	46423	49467	49183	48720	62951	64171			428	0.003	-0.00018	-0.003	-0.002	0.008	0.005	0.00032	-0.003	0.005	0.00072
	489	26042	25613	27960	25302	27762	29866	30461	32593	7945	7151	8874	7550			489	19412	18594	21220	20727	27400	26971	32211	31580			489	40407	38845	46320	48599	47508	47179	61567	63086			429	0.003	-0.001	-0.003	-0.002	0.008	0.005	0.0001	-0.004	0.005	0.0006
	490	26066	25765	26905	25073	27813	28985	30991	32889	7980	7107	8447	7349			490	19598	18237	21318	20703	28390	25775	32255	32006			490	39397	38621	46349	48428	48602	47889	60746	62808			430	0.003	-0.00062	-0.002	-0.001	0.007	0.004	0.00058	-0.003	0.005	0.00088
	491	26383	25791	26976	26350	28436	29612	29963	31889	8076	7778	9250	7497			491	18455	18322	20257	20062	27726	25585	31789	31959			491	37989	37804	44701	47260	47920	47156	58911	61292			431	0.002	-0.002	-0.003	-0.003	0.006	0.003	-2e-05	-0.004	0.005	-2e-05
	492	25937	25503	27087	25009	28229	27628	28604	31770	7869	6875	8445	7495			492	18685	18666	21009	19291	26982	25678	31865	31375			492	38002	37261	45439	47234	47282	46471	59612	60797			432	0.003	-0.002	-0.003	-0.002	0.006	0.003	4e-05	-0.004	0.005	0.00084
	493	25979	25796	27595	24616	27543	28165	29424	31670	8178	7368	8886	7841			493	19455	18505	20668	19753	26789	25047	31329	31259			493	37607	37487	43887	46490	46548	44323	58087	59124			433	0.002	-0.001	-0.003	-0.002	0.006	0.004	0.00018	-0.005	0.004	0.00068
	494	24376	24721	26991	24794	27080	26992	30530	30465	7898	6998	8686	7233			494	18880	18128	19913	20160	26690	24352	30435	30408			494	36678	36239	43028	45003	45951	43503	55801	58540			434	0.003	-0.002	-0.003	-0.002	0.007	0.004	-0.00018	-0.005	0.004	0.00032
	495	25477	24675	26634	24600	26693	27559	28717	30872	7713	6918	8288	7398			495	18943	18314	20441	19665	26669	24722	30464	30048			495	36534	35319	42104	43660	44064	43257	56615	58029			435	0.002	-0.002	-0.003	-0.002	0.008	0.002	0.00036	-0.004	0.004	-0.00014
	496	25057	23910	26212	23727	26972	28380	28771	30313	8061	7546	8735	7886			496	18413	18164	19902	19397	26387	24149	30307	30105			496	35876	35373	41724	43351	43439	42499	56040	56176			436	0.002	-0.002	-0.004	-0.002	0.007	0.002	-0.001	-0.005	0.004	-4e-05
	497	24496	23844	24806	23664	25840	26808	27733	29929	7926	6916	9074	7459			497	17817	16942	19123	19176	25540	24028	29156	28934			497	34605	34070	40275	41500	43170	41190	52866	54499			437	0.002	-0.003	-0.005	-0.003	0.006	0.003	-0.0007	-0.004	0.004	-0.001
	498	23654	23193	25706	24200	25500	26157	28022	29075	8466	7113	9004	7670			498	17534	16787	19522	18097	25130	24599	29130	28886			498	34667	33899	39851	41795	42488	41003	51402	54492			438	0.002	-0.003	-0.004	-0.002	0.007	0.004	-0.00052	-0.004	0.004	-0.001
	499	23614	22994	25028	22655	24956	26295	27873	28699	6985	7476	9065	7014			499	17766	17135	18291	18177	24610	23677	28502	28300			499	33347	33457	39630	41299	41309	38943	50269	52284			439	0.002	-0.002	-0.003	-0.002	0.006	0.003	-0.00066	-0.004	0.004	4e-05
	500	23705	23297	24827	23331	24904	25449	27557	28746	8105	7166	7760	8045			500	17008	16914	19089	18242	24198	23177	27606	28316			500	32896	32419	39378	40716	40436	39684	49977	50744			440	0.003	-0.002	-0.003	-0.002	0.006	0.003	-0.0003	-0.005	0.004	0.0001
	501	22018	22432	23891	22977	25035	25588	26193	28314	6969	6588	8576	7073			501	16843	16233	18282	18170	24886	22785	28386	27320			501	32086	31924	38561	40214	40564	38248	50962	50521			441	0.004	-0.00082	-0.004	-0.001	0.007	0.003	-0.00012	-0.004	0.004	-0.00092
	502	22357	22257	24588	22016	24595	25758	26241	27586	8319	6655	8820	6810			502	16466	16591	18424	17517	23468	22449	27290	27730			502	32202	31837	37331	40769	40074	38053	48581	50088			442	0.002	-0.002	-0.003	-0.002	0.007	0.003	-0.00052	-0.004	0.003	-0.00052
	503	21594	22444	23420	22196	23847	25240	26128	27243	7531	6927	8384	7119			503	16024	16186	17589	17045	22959	21809	27443	26590			503	31610	30651	36851	38501	37896	37772	47003	47395			443	0.003	-0.001	-0.003	-0.001	0.006	0.004	-0.00034	-0.003	0.004	-0.00074
	504	21549	21781	23845	22293	23354	24906	26063	26857	7678	7549	8058	7875			504	16894	15659	18253	16714	23026	21684	26843	26884			504	30823	29741	35560	38124	37440	36207	46330	47923			444	0.003	-0.002	-0.003	-0.001	0.006	0.003	-0.001	-0.005	0.005	-0.00066
	505	22542	21582	22707	21836	22338	24315	24760	26235	7378	6634	8184	6968			505	16153	15598	16974	17304	22647	21413	26448	26558			505	30264	29098	34597	37676	36816	35679	45952	46601			445	0.004	-0.002	-0.003	-0.002	0.007	0.002	-0.001	-0.005	0.004	-0.00038
	506	21391	21393	23177	21434	23490	24916	24886	26362	8093	7541	8380	8335			506	16565	15125	17568	16544	22446	21542	27090	26100			506	29852	29272	35015	36334	37103	35552	45189	46531			446	0.003	0	-0.002	-0.0007	0.007	0.002	-0.0005	-0.005	0.004	-0.0007
	507	20864	20855	22756	21302	23623	23525	25693	26241	7877	7274	8088	7673			507	16532	15251	17503	17026	23481	21616	26251	25128			507	29633	28833	34016	35782	35734	34860	43984	44467			447	0.003	-0.002	-0.003	-0.002	0.007	0.002	-0.002	-0.005	0.004	-0.00022
	508	20893	22033	22347	21202	23660	24079	25111	26740	8154	7384	8421	7836			508	15753	15308	17195	16397	22454	21417	25401	25434			508	29165	27961	35126	35980	35088	35230	43877	44402			448	0.004	-0.002	-0.003	-0.002	0.007	0.002	-0.00082	-0.006	0.004	-0.00012
	509	21637	21570	21847	21357	22411	23853	25379	25956	7966	7272	8564	8177			509	16378	15035	17660	16724	22072	20745	25015	25636			509	29324	28913	33589	35337	35420	32830	43637	44910			449	0.002	-0.002	-0.003	-0.003	0.006	0.002	-0.00096	-0.005	0.004	4e-05
	510	21724	20086	22481	20750	21929	23276	24372	25320	7175	7358	8036	7396			510	15826	14641	17622	16794	22460	20694	25334	25311			510	28412	27215	33056	34768	35261	33330	42989	43430			450	0.002	-0.001	-0.004	-0.003	0.004	0.001	-0.00072	-0.006	0.004	0.00018
	511	20586	21519	22701	21618	22838	24005	24987	26018	8607	7313	8987	8016			511	16145	15535	17469	17119	22158	21495	26282	25285			511	28316	28139	33398	34726	34790	32794	42195	43263			451	0.001	-0.003	-0.004	-0.003	0.003	0.002	-0.002	-0.006	0.003	-0.00082
	512	21271	19870	21869	20196	22922	22601	24520	25150	7929	7178	8538	6988			512	15924	14603	16761	16281	21681	20091	24906	24352			512	26865	27233	32824	34195	33214	33447	41512	42439			452	0.002	-0.003	-0.003	-0.003	0.004	0.003	-0.002	-0.006	0.003	-0.002
	513	21363	20320	22778	20646	22213	23219	23117	25527	7425	7437	8086	7682			513	15220	14551	16777	16122	22154	19937	25276	24385			513	27217	26477	31900	33448	33120	31404	39648	41000			453	0.002	-0.003	-0.004	-0.003	0.005	0.002	-0.002	-0.006	0.003	-0.00092
	514	19513	20363	20960	20742	22148	22211	23670	25300	7491	6807	7881	7454			514	15123	14675	16173	16369	21082	19488	24356	24390			514	27276	26411	31075	32248	32991	31441	39642	41767			454	0.0005	-0.003	-0.003	-0.003	0.005	0.002	-0.002	-0.005	0.004	-0.001
	515	20120	19653	21654	20122	21230	22578	22914	24396	7337	7022	8669	7467			515	15060	14637	16558	16199	20724	20041	23993	23803			515	26205	25314	31016	32471	31887	31836	38084	39621			455	0.0008	-0.003	-0.004	-0.004	0.005	0.001	-0.002	-0.006	0.004	-0.002
	516	19830	19875	20849	19829	21787	22297	23305	24705	8121	7075	8491	7722			516	15069	14588	16522	16021	21038	19862	24329	23467			516	26924	25653	30061	32475	31169	29797	39499	40460			456	0.001	-0.003	-0.004	-0.004	0.005	0.002	-0.002	-0.006	0.004	-0.00028
	517	20249	19384	21235	20038	21279	22240	22231	24286	7663	6678	8148	7110			517	15507	14493	16176	15018	20801	19924	24233	23495			517	26517	26078	29645	31462	31479	30434	39415	39036			457	0.001	-0.003	-0.003	-0.002	0.005	0.002	-0.002	-0.005	0.004	-0.0003
	518	19474	19892	20303	19112	21284	21378	23145	23683	8381	7115	8534	7385			518	15296	14089	15862	14838	20923	18922	22778	22846			518	25105	24276	29028	31883	30139	30166	37658	37228			458	0.002	-0.002	-0.004	-0.002	0.005	0.001	-0.002	-0.005	0.003	-0.002
	519	19669	19497	20195	18918	21035	20849	22793	22994	8147	7553	8248	7733			519	14321	14228	15039	14864	19911	19299	22469	22622			519	25195	24090	28851	30334	29849	29046	36899	38153			459	0.003	-0.00092	-0.004	-0.002	0.005	0.002	-0.002	-0.006	0.002	-0.001
	520	19423	18415	19909	19432	20700	20988	22459	23283	7741	6742	8544	7271			520	14104	13924	15467	14479	19105	18784	22563	21544			520	24858	24339	28586	29608	29405	29364	36773	37519			460	0.004	-0.00062	-0.002	-0.002	0.006	0.003	-0.001	-0.005	0.003	-0.001
	521	18884	18471	19977	18217	19852	20513	21271	22415	7911	6768	7833	7829			521	14587	13596	15327	14152	18750	18481	22588	21414			521	23502	22376	27442	29079	28323	28079	34431	34984			461	0.003	-0.001	-0.002	-0.003	0.004	0.002	-0.001	-0.005	0.003	-0.001
	522	18713	18171	19668	18433	20309	20350	20606	21362	7454	6735	8164	7226			522	14286	12774	14450	14098	18697	17244	21775	21396			522	23377	23248	26389	27731	27425	27378	34536	35281			462	0.00076	-0.003	-0.004	-0.003	0.004	0.002	-0.003	-0.006	0.004	-0.002
	523	17738	17597	19271	17660	18397	18928	19910	22060	7488	7042	8094	7724			523	14028	12928	14159	13441	18734	17168	20999	19666			523	22429	22189	25849	27307	25698	25197	33178	33804			463	0.0004	-0.002	-0.004	-0.003	0.005	0.002	-0.002	-0.005	0.004	-0.001
	524	17402	17097	18833	17546	18282	18810	19780	20018	6845	6095	7938	6994			524	13930	12256	13930	13649	17830	17642	20298	20024			524	21769	21501	24884	26647	26339	25048	32761	32659			464	0.00024	-0.003	-0.005	-0.003	0.004	0.002	-0.003	-0.006	0.003	-0.002
	525	17895	17506	18095	17398	18943	19506	19384	20272	6872	6768	7312	7010			525	13019	12502	13736	12625	17498	16299	19279	19117			525	21651	20123	25482	25822	26369	25426	31416	31817			465	0.001	-0.003	-0.005	-0.003	0.005	0.001	-0.003	-0.006	0.003	-0.001
	526	16814	16486	18148	17172	18321	19045	19964	19985	6985	6700	7466	6757			526	12605	12182	12957	12983	16761	15927	19722	19211			526	20206	20291	23997	25404	25096	24177	30809	31340			466	0.002	-0.002	-0.005	-0.004	0.005	0.001	-0.002	-0.005	0.003	-0.001
	527	16797	16482	16936	16580	17536	18241	18833	19768	7094	6073	7480	6557			527	12436	11938	13648	12518	16391	15466	18624	18487			527	20629	19492	24429	24982	24103	23407	29597	30643			467	0.001	-0.003	-0.004	-0.004	0.005	0.001	-0.003	-0.006	0.003	-0.001
	528	16134	15809	16918	15552	16972	18246	18042	19368	6654	6111	7429	6236			528	11529	11816	12558	12292	15996	15803	18036	18437			528	20154	19654	22739	23866	23114	22862	28255	29210			468	0.00054	-0.003	-0.004	-0.004	0.004	0.00064	-0.004	-0.006	0.003	-0.001
	529	15879	15195	15983	15347	16860	18450	17995	18774	7107	6147	7479	7075			529	12018	11838	12794	11723	15363	15107	18161	17728			529	19754	18994	21883	22734	23085	22863	27891	29283			469	0.002	-0.002	-0.004	-0.003	0.004	0.002	-0.002	-0.005	0.004	-0.00088
	530	15356	14991	16149	15841	16454	16518	17082	18694	6541	6363	7112	6336			530	11427	10737	12616	11918	15768	15067	17442	17620			530	19749	18710	21478	23225	22569	21592	28245	28335			470	0.001	-0.003	-0.004	-0.002	0.004	0.002	-0.003	-0.006	0.003	-0.002
	531	15308	15546	15935	15941	16686	17234	16757	18079	6684	6528	7440	6847			531	11926	10994	11970	12022	15921	15165	17676	17010			531	18732	18760	21732	21966	23007	21761	26954	28087			471	0.0006	-0.004	-0.005	-0.004	0.004	0.001	-0.003	-0.007	0.002	-0.002
	532	15211	14992	16680	15159	16448	17110	16879	18393	6437	6270	6602	6770			532	12167	11717	12183	12335	15378	14905	17609	17355			532	18283	17024	21848	22245	22024	20647	26013	26888			472	0.00096	-0.003	-0.006	-0.005	0.004	0.001	-0.004	-0.006	0.002	-0.002
	533	15179	15824	15768	15168	16849	17605	17312	18348	6789	5782	7288	6866			533	12058	11172	12866	11712	15399	14457	16797	16939			533	18485	17437	21644	21947	22875	21358	26982	27450			473	0.001	-0.004	-0.005	-0.005	0.003	0.002	-0.003	-0.007	0.003	-0.002
	534	14689	15112	16063	14868	16661	17109	17340	17719	6278	6222	7030	6910			534	11200	11167	11916	11286	15461	15033	17018	17116			534	18065	17387	20431	21354	21030	20343	25240	26523			474	0.00092	-0.003	-0.004	-0.005	0.003	0.002	-0.003	-0.006	0.003	-0.002
	535	14961	14077	16206	13946	16022	16254	16786	17173	6349	6249	7477	6654			535	10995	11043	11710	11248	14627	13784	16063	16366			535	17666	17187	20740	20609	20633	20276	25584	26048			475	0.001	-0.003	-0.004	-0.004	0.003	0.00034	-0.004	-0.006	0.002	-0.003
	536	15045	14594	15605	14783	15593	16232	17557	17137	6813	6261	7011	6389			536	11737	10696	11967	11261	14932	13724	16036	15920			536	17458	16646	20574	21254	20330	19551	25068	25858			476	0.002	-0.003	-0.005	-0.005	0.004	0.001	-0.004	-0.007	0.003	-0.002
	537	14340	13721	15341	14658	15507	15786	16169	16620	6192	5863	7412	6660			537	10910	10787	11477	10916	14677	14731	15782	15327			537	16723	16415	20137	20597	20043	19459	24876	25534			477	0.001	-0.003	-0.004	-0.005	0.004	0.00082	-0.004	-0.006	0.003	-0.002
	538	14371	13463	15027	13462	15317	16022	16327	16764	6202	6021	7322	6802			538	10776	10515	11554	10902	14657	13802	17042	15556			538	17044	16552	20068	21057	20496	19734	23627	24552			478	0.00052	-0.004	-0.006	-0.005	0.003	-0.00068	-0.004	-0.007	0.002	-0.002
	539	13781	14328	14525	14228	14992	15478	15571	16450	6180	5849	6448	6105			539	10825	10877	11050	11433	14538	13712	15763	15690			539	16493	15016	18857	19753	19138	18727	23112	23666			479	0.0001	-0.005	-0.006	-0.004	0.002	-0.0005	-0.004	-0.006	0.002	-0.003
	540	13297	13944	14705	13909	14316	15270	15308	16273	6300	5946	6973	6293			540	10771	10424	11009	11303	13998	13149	16092	15525			540	16153	15328	18700	20108	18557	19096	22786	24103			480	-0.0003	-0.005	-0.005	-0.004	0.004	0.0003	-0.003	-0.007	0.002	-0.002
	541	13089	13793	14891	13807	14606	15690	15470	16341	6310	5953	6942	6371			541	10337	10350	11076	10839	14067	13268	15240	15404			541	15446	15145	18771	18507	18783	18001	22222	22869			481	0.00092	-0.003	-0.005	-0.004	0.004	0.00042	-0.004	-0.007	0.002	-0.002
	542	13120	13932	14539	13714	13972	15677	15468	16122	6397	5606	6587	6703			542	10432	10007	10969	10695	13991	12652	14687	14947			542	15929	15604	17968	18790	18329	18036	21937	23417			482	0.003	-0.001	-0.004	-0.003	0.005	0.00098	-0.003	-0.007	0.002	-0.001
	543	13137	12801	14312	13434	14233	14254	15420	14906	6002	5346	7220	5991			543	10160	9342	10128	9977	13271	12034	15453	14625			543	15429	15188	18054	19159	18824	17793	21725	22172			483	0.004	-0.0006	-0.003	-0.001	0.005	0.002	-0.003	-0.007	0.002	-0.001
	544	12911	12475	14060	12751	14206	14163	14517	14901	6357	5584	6434	5914			544	10363	10109	10724	10418	13312	12607	14637	13974			544	15279	14512	16806	17730	17485	16553	21153	22157			484	0.005	-0.0002	-0.002	-0.0005	0.006	0.001	-0.003	-0.006	0.002	-0.002
	545	13453	13508	13767	13108	13985	13672	14845	15104	6214	5481	6330	5886			545	9961	9950	10383	9885	13518	12309	15049	14365			545	14882	14126	16413	17432	17739	16673	21582	21244			485	0.004	6e-05	-0.003	-0.00054	0.006	0.001	-0.002	-0.005	0.003	-0.002
	546	12026	12095	12877	12971	13189	14427	14178	14544	5576	6000	6509	5946			546	9774	9305	10342	9439	12788	11847	14064	13908			546	14478	14245	16445	16477	16785	16120	20167	20775			486	0.004	-0.00064	-0.003	-0.00054	0.005	0.001	-0.002	-0.004	0.003	-0.001
	547	12108	11997	13111	12983	13460	13644	13797	14788	5806	5417	6505	5900			547	9773	8822	10024	9583	11857	11522	13542	13417			547	14334	14183	15724	16935	16337	16316	19764	20842			487	0.004	-0.00032	-0.002	0.00018	0.006	0.001	-0.002	-0.006	0.002	-0.002
	548	11909	12529	13326	12890	12848	13700	14060	14066	5890	5091	6226	5903			548	9191	9194	10126	9916	12470	11862	13282	13425			548	13978	13056	15624	17044	16614	16390	19698	19966			488	0.003	-0.001	-0.002	-0.00044	0.006	0.002	-0.002	-0.006	0.003	-0.001
	549	12506	12139	12377	12042	12215	13240	13902	13594	5743	5686	6660	5403			549	9339	9122	9727	9089	12339	11500	12986	13671			549	13371	12700	15330	16461	15823	15056	19258	19317			489	0.002	-0.003	-0.003	-0.002	0.006	0.002	-0.002	-0.005	0.002	-0.0005
	550	11545	12009	12151	11225	12902	12374	12857	14113	5322	5170	6146	5928			550	9425	8869	9396	9095	11633	11183	12573	12725			550	13035	13003	15135	16148	14444	15336	19162	19253			490	0.003	-0.001	-0.002	-0.002	0.005	0.001	-0.002	-0.006	0.002	-0.001
	551	10935	11360	11745	11817	11842	12792	13072	13384	5546	5410	6153	5520			551	9147	9063	9208	8818	12375	10891	12107	12246			551	12994	12834	15127	15786	15575	14834	18558	18786			491	0.004	-6e-05	-0.002	-0.002	0.005	0.001	-0.002	-0.006	0.002	-0.002
	552	11327	11569	11674	11728	12358	13400	12815	12968	5447	5343	6357	5676			552	8474	8477	9195	9297	11808	10797	13055	12379			552	12716	12336	14284	15192	14456	14513	18071	18261			492	0.002	-0.001	-0.004	-0.002	0.005	0.00086	-0.003	-0.007	0.002	-0.002
	553	11342	10693	11656	11657	11888	12065	12519	12716	5305	5486	6088	5688			553	8576	8055	8134	8594	11002	10265	12315	11826			553	12408	12233	14648	14808	14675	14268	16824	17938			493	0.002	-0.003	-0.004	-0.003	0.004	0.001	-0.003	-0.006	0.002	-0.002
	554	10998	11069	11672	10916	11681	11840	11855	12178	5832	5512	6055	6032			554	8490	8387	8439	8491	10750	10550	12126	12557			554	12169	12051	14601	13759	14304	13866	17117	18530			494	0.001	-0.003	-0.004	-0.005	0.004	0.00064	-0.004	-0.006	0.003	-0.002
	555	10324	10223	11749	10635	12033	12183	11552	12289	5526	4450	5536	5434			555	8378	8668	8614	8488	10915	10111	11789	10763			555	12332	11465	13611	14272	14190	13955	16259	17505			495	0.00038	-0.004	-0.004	-0.003	0.004	0.00058	-0.004	-0.005	0.002	-0.002
	556	10521	10138	11205	10435	10935	11347	11489	12470	5247	4979	5752	5221			556	7870	8331	8799	8486	10080	9619	11581	11123			556	11515	11059	13217	14110	13145	12488	15986	16587			496	0.00096	-0.003	-0.004	-0.003	0.003	6e-05	-0.003	-0.006	0.003	-0.002
	557	10115	9883	11213	10528	11253	11362	11573	11756	4812	4837	5367	5275			557	8268	8172	8368	7898	10864	9852	11792	11236			557	11314	11538	13080	13861	13101	12472	15380	15847			497	0.001	-0.003	-0.004	-0.004	0.003	0.0008	-0.003	-0.006	0.003	-0.0006
	558	10301	9921	10537	10045	10977	10934	11973	11855	5550	4971	5310	5125			558	7994	7809	8469	7898	9796	9632	11229	10892			558	10638	10686	12922	12763	13181	12277	14864	15296			498	-0.0003	-0.003	-0.005	-0.004	0.003	0.0005	-0.003	-0.006	0.002	-0.001
	559	9732	9302	9898	9491	10477	10725	11063	11556	4702	4989	5104	5170			559	7744	7698	7631	7782	9761	10004	10789	10805			559	11002	10748	12137	12552	11914	11915	14442	15291			499	-0.00028	-0.003	-0.005	-0.005	0.004	0.00012	-0.003	-0.006	0.003	-0.001
	560	9811	9192	10471	10213	10090	10765	11089	10800	5104	4993	5242	5149			560	8133	7958	7302	7747	10015	9402	10955	10650			560	10859	10083	11826	12896	11798	11906	14937	15037			500	-4e-05	-0.003	-0.004	-0.004	0.003	0.00056	-0.002	-0.006	0.003	-0.002
	561	9312	9359	10213	9578	9940	11280	10571	11185	4519	4948	5452	4547			561	6958	7143	7536	7838	9404	9653	10604	10528			561	10393	9765	11887	12266	12264	12159	14453	14743			501	-0.0006	-0.003	-0.004	-0.004	0.002	0.0004	-0.003	-0.006	0.002	-0.002
	562	9140	8991	9734	9409	9957	10645	10490	10083	4538	4578	5652	5222			562	7933	6897	7448	7022	9731	8290	9761	10390			562	10254	9459	11825	12050	11939	11118	14182	14197			502	-0.001	-0.004	-0.005	-0.004	0.002	0.00036	-0.003	-0.006	0.003	-0.002
	563	8414	9272	9912	8945	10029	10089	10132	10539	4431	4753	4942	5233			563	7405	6940	7956	7458	9270	8923	10336	10049			563	9901	9675	11326	11765	11247	11814	13459	14150			503	-0.00072	-0.004	-0.004	-0.004	0.004	0.00058	-0.003	-0.008	0.004	-0.002
	564	9007	8896	8859	9104	10244	10354	10385	10630	4353	4711	5034	4697			564	7295	6933	7379	7325	9076	8984	10381	9680			564	10606	9592	10926	11626	10881	10806	14156	13686			504	0.00018	-0.004	-0.005	-0.004	0.003	0.00038	-0.002	-0.008	0.003	-0.002
	565	8554	9226	9695	8736	9495	10010	9676	10112	4752	4124	5046	4602			565	7016	6555	7511	7346	8869	8304	10100	10314			565	9966	9051	11755	11656	10439	11020	12963	13039			505	-0.00012	-0.004	-0.006	-0.005	0.003	8e-05	-0.003	-0.008	0.002	-0.001
	566	8933	8516	9379	8906	9609	10153	9817	10142	4879	4504	5237	4879			566	7186	6750	7312	7327	9117	8888	9078	9343			566	9649	9559	10494	11116	10698	10932	12580	13305			506	-0.00072	-0.004	-0.005	-0.004	0.002	-2e-05	-0.004	-0.007	0.002	-0.002
	567	8377	8689	9157	8072	9642	9134	10178	10272	4749	4595	4855	4699			567	7268	6913	6940	6591	8357	8342	9436	9011			567	9539	9014	10455	11218	10421	10073	12272	13188			507	-2e-05	-0.004	-0.004	-0.004	0.002	-0.001	-0.004	-0.007	0.003	-0.002
	568	8084	8301	8563	8340	9101	9215	9463	9641	4231	4347	4957	4505			568	6401	6628	6645	7097	8827	8552	9470	8844			568	8976	9292	10506	10005	9974	10087	12560	12347			508	-0.00022	-0.003	-0.003	-0.004	0.003	0.00088	-0.005	-0.007	0.003	-0.00082
	569	8120	7891	9035	8430	8608	8931	8868	8984	4557	4476	4685	4645			569	6760	6301	6614	6669	8808	7906	8992	9006			569	8965	8591	10214	10480	10089	9568	11851	12336			509	0.00014	-0.003	-0.004	-0.003	0.002	-0.00016	-0.005	-0.007	0.002	-0.002
	570	8593	8711	8850	8394	8387	8780	9975	9287	4500	4257	4854	4824			570	6468	6478	6443	6568	8646	7834	8663	8508			570	8761	7895	9657	10845	10045	9480	12085	12064			510	0.00092	-0.003	-0.004	-0.003	0.003	0.00012	-0.003	-0.007	0.003	-0.002
	571	8123	7769	9083	8042	8729	9196	8827	9101	4718	4107	5111	4362			571	6506	5769	6126	6435	8082	7736	8792	8271			571	8795	8062	9264	9894	9940	9576	11469	11825			511	0.001	-0.003	-0.005	-0.004	0.004	0.00036	-0.003	-0.007	0.003	-0.002
	572	8099	8090	8413	7871	8598	8855	9177	8958	4276	3891	4736	4763			572	6377	6108	6182	6628	7891	7625	8223	8394			572	8438	8037	9199	9499	9878	9301	11270	11953			512	6e-05	-0.002	-0.005	-0.005	0.003	0.00016	-0.003	-0.007	0.003	-0.001
	573	7352	7784	8273	7589	8200	8444	8357	8834	4441	4102	4550	4403			573	6205	6338	6510	6371	8366	7454	8454	8483			573	8017	7883	9182	9550	8925	9059	11052	11407			513	0.00046	-0.002	-0.005	-0.004	0.003	0.00066	-0.004	-0.007	0.002	-0.001
	574	7598	7676	8129	7508	7820	8234	8465	8961	3876	3577	4520	4463			574	6108	5803	5977	6118	7522	7345	7959	7825			574	8064	7740	8872	9057	9055	8812	10935	11426			514	0.00048	-0.003	-0.004	-0.004	0.002	-0.00032	-0.004	-0.007	0.003	-0.001
	575	7541	7335	7908	7443	8509	7185	7700	8490	4122	4059	4531	4271			575	6496	6006	6291	6030	7848	7026	8245	7456			575	8057	7396	9151	9447	9520	8651	10627	11061			515	-0.0002	-0.003	-0.004	-0.004	0.002	-0.0006	-0.003	-0.007	0.003	-0.002
	576	7759	7583	8006	7489	7729	8232	8346	8657	3983	4417	4534	4373			576	5958	6141	5877	5958	7165	6939	8016	7636			576	7691	7376	8424	9007	7990	8483	10416	11261			516	-8e-05	-0.003	-0.005	-0.004	0.003	-0.001	-0.003	-0.007	0.002	-0.002
	577	7306	6945	7937	6926	7506	8042	8061	8623	3880	4053	4324	3859			577	5312	5475	5739	5698	7367	6455	7950	6974			577	7936	7582	8905	8771	8430	8441	10296	10319			517	0.001	-0.003	-0.004	-0.004	0.003	-0.0008	-0.003	-0.007	0.002	-0.002
	578	7132	7034	7397	7025	7353	7838	7613	7801	4034	3934	4429	4226			578	5576	5237	5683	5451	6860	6397	7413	7793			578	7406	7500	8147	8798	8268	7993	9589	10074			518	0.002	-0.002	-0.004	-0.002	0.004	-6e-05	-0.002	-0.006	0.003	-0.002
	579	7043	7082	7315	6996	7353	7785	7891	7653	3673	3856	4466	4115			579	5202	5447	6099	5728	6596	6726	7708	7411			579	7727	7297	8060	8459	8029	8419	9011	9602			519	0.001	-0.003	-0.004	-0.003	0.004	-0.00042	-0.003	-0.007	0.003	-0.002
	580	6496	6270	7299	6395	7009	7415	7602	7778	3938	3488	4234	4009			580	5307	5364	5812	5734	6985	6660	7342	6748			580	7121	6602	8136	8615	8004	8074	9568	9415			520	0.00044	-0.004	-0.005	-0.004	0.003	-0.001	-0.004	-0.007	0.002	-0.003
	581	6506	6580	6591	6626	7197	6925	7614	7424	4020	3642	3635	4061			581	5456	5005	5774	6060	6650	5927	6744	7290			581	7142	6131	7757	7727	7856	7319	8768	8602			521	0.00062	-0.004	-0.005	-0.004	0.002	0.00022	-0.004	-0.007	0.002	-0.002
	582	6820	6628	6436	6652	6819	6950	6956	6947	3484	3499	3656	3946			582	5569	5577	5377	6149	7176	6386	7133	6517			582	6632	6413	7269	8234	6888	7731	9007	8727			522	0.00062	-0.004	-0.006	-0.005	0.002	-0.00068	-0.004	-0.008	0.001	-0.002
	583	7170	6105	6560	6146	6718	6942	6730	7261	3548	3426	3851	3344			583	5190	5163	5549	4915	6477	6224	6906	6508			583	6887	6635	7455	7887	7616	7287	8716	8556			523	0.00098	-0.004	-0.005	-0.004	0.003	-0.002	-0.003	-0.007	0.002	-0.002
	584	6647	5982	6774	6460	6566	6722	7036	6900	3745	3255	3616	3648			584	5012	5303	5592	5100	6400	6146	6706	6613			584	6505	6216	7070	7450	6795	6820	8428	8945			524	0.00054	-0.002	-0.004	-0.004	0.003	-0.00066	-0.003	-0.007	0.002	-0.002
	585	6301	5930	6530	6034	6310	6778	6783	6588	3424	3264	3967	3695			585	5285	5227	5356	5129	6005	6001	6503	6208			585	6264	6412	7005	7782	6864	6548	8167	8672			525	0.002	-0.002	-0.004	-0.004	0.005	-0.00012	-0.003	-0.007	0.001	-0.001
	586	6168	5850	6654	5278	5719	6684	6703	7173	3324	3231	3678	3509			586	4683	4661	5088	4968	6142	5997	6110	6008			586	6326	5867	7109	6834	7248	6466	7956	8699			526	0.003	-0.002	-0.004	-0.002	0.005	-0.00016	-0.003	-0.007	0.002	-0.001
	587	5763	6130	6206	6177	6000	6507	6400	6807	3418	3238	4113	3950			587	4938	4593	4739	5030	6094	5237	6548	6023			587	5532	6237	6866	7615	6945	6439	8549	8360			527	0.005	-2e-05	-0.002	-0.00072	0.005	0.00078	-0.002	-0.006	0.003	-0.001
	588	5797	5489	6170	5501	6092	6172	6103	6575	3522	3210	3564	3589			588	5136	4802	4910	5120	5783	5369	5709	5583			588	5976	5591	6333	7194	7138	6076	7371	7574			528	0.005	0.00066	-0.001	-0.00044	0.005	0.00096	-0.002	-0.006	0.002	-0.002
	589	5372	5594	5635	5795	5916	5927	6653	6708	3203	2966	3111	3214			589	5075	5032	4391	4462	5927	5352	5910	5735			589	5962	5680	6257	6981	6632	6703	7449	7601			529	0.004	-0.00018	-0.001	-8e-05	0.005	0.00012	-0.001	-0.005	0.003	-0.001
	590	5815	5169	5560	5830	5810	6398	6057	6519	3454	2991	3160	3216			590	4734	4921	4288	4385	5711	5562	5862	5681			590	5424	5169	6587	6926	6060	6124	7066	7713			530	0.003	-0.001	-0.003	-0.001	0.004	0.0007	-0.002	-0.005	0.002	-0.002
	591	5375	5477	5932	5504	5931	5798	5871	6769	3065	3097	3619	2978			591	5069	4248	4971	4719	5703	4952	5975	5771			591	5802	5503	6120	6072	6089	5681	7536	7478			531	0.003	-0.001	-0.004	-0.002	0.004	-0.00046	-0.002	-0.005	0.002	-0.002
	592	5584	4837	5896	5009	5557	5717	5898	5560	2789	2935	3414	3007			592	4151	4308	4785	4645	5599	4971	5854	5003			592	5638	5193	6185	6283	5510	5885	7121	7226			532	0.004	-0.00032	-0.004	-0.00082	0.004	0.00018	-0.002	-0.006	0.001	-0.002
	593	5441	5839	5614	5312	5664	5670	5793	5865	2950	3225	3752	3321			593	4152	4055	4895	4478	5507	4698	5967	5423			593	5215	5524	6045	6244	5932	5848	7701	7487			533	0.003	-0.0009	-0.004	-0.001	0.004	-1.39e-17	-0.003	-0.005	0.002	-0.002
	594	4835	5144	5663	5108	5467	5566	5421	6398	3065	2809	3480	3189			594	4637	4623	4336	4022	5559	4681	5507	5306			594	5727	5545	5900	5758	5515	5370	6901	7394			534	0.002	-0.002	-0.004	-0.003	0.004	-0.0005	-0.003	-0.006	0.002	-0.003
	595	5436	5191	5552	5012	5362	5838	5649	5395	2935	2931	3216	2845			595	4144	3854	4076	4206	4804	4843	5271	4960			595	4666	4822	6065	6015	5337	5055	7105	6466			535	0.002	-0.002	-0.003	-0.002	0.004	-0.00064	-0.003	-0.007	0.002	-0.003
	596	5098	5116	5598	5364	4933	5823	5283	5105	2707	3049	3040	2888			596	3842	4238	3822	3948	4856	4584	5497	5030			596	4932	4974	5644	5507	5731	5293	6358	6653			536	0.002	-0.002	-0.004	-0.003	0.003	0.00074	-0.003	-0.006	0.002	-0.003
	597	5105	5393	5791	4937	5582	5426	5571	5619	3243	2816	3419	3049			597	4213	4110	4083	3877	4910	4756	5143	5389			597	5170	4616	5416	5313	5449	4972	6296	6280			537	0.002	-0.002	-0.004	-0.003	0.004	0.00096	-0.003	-0.006	0.002	-0.002
	598	4948	4721	4985	4751	4862	5356	5355	5381	2798	2977	3270	3209			598	3946	3723	3939	4017	4281	4613	4665	4804			598	4643	4757	5015	5552	5290	4816	6087	6544			538	0.00058	-0.002	-0.004	-0.003	0.003	0.00048	-0.004	-0.007	0.002	-0.002
	599	4875	4090	5195	5230	4854	5059	5159	5357	2666	2826	2892	3078			599	3845	3883	4007	3962	4724	4714	4739	4981			599	4978	4186	5696	5363	5570	4946	6283	5847			539	0.002	-0.002	-0.003	-0.003	0.004	-0.0001	-0.004	-0.007	0.002	-0.002
	600	4961	4401	4540	4448	5216	5111	4985	4806	2932	2889	3047	3050			600	3860	3864	3969	3818	4721	4799	4767	4420			600	4487	4668	4913	5401	5007	4980	6046	5759			540	0.003	-8e-05	-0.003	-0.001	0.005	0.00042	-0.003	-0.006	0.003	-0.002
	601	4656	4317	4667	4442	4806	5189	5010	4765	2345	2570	3053	2785			601	3797	2972	3845	3451	4609	4199	4434	4653			601	4400	4052	5152	5014	4785	4871	5125	6345			541	0.004	0.00022	-0.003	-0.001	0.006	0.001	-0.003	-0.006	0.003	-0.002
	602	4398	4203	4735	4222	5178	4474	5431	4749	2857	2674	2886	2791			602	4134	3469	3896	3604	4936	4243	4659	4421			602	3982	4413	4417	5388	4573	4558	5104	5652			542	0.003	-0.00078	-0.003	-0.002	0.005	0.001	-0.004	-0.007	0.002	-0.002
	603	4411	4308	4666	3901	4322	4365	4751	5475	2594	2396	2963	2760			603	3469	3445	3584	3833	4495	3910	4436	4430			603	4285	4425	4837	5440	4926	4372	5535	6071			543	0.002	-0.00082	-0.003	-0.002	0.004	0.00098	-0.003	-0.006	0.002	-0.002
	604	4300	4548	4724	4067	4534	4488	4510	4568	2742	2464	2835	2738			604	3485	3491	3786	3405	4169	4058	4341	4519			604	4497	4627	5004	4818	4794	5054	5443	5507			544	0.002	-0.00048	-0.004	-0.002	0.003	0.00062	-0.004	-0.006	0.001	-0.002
	605	4586	3872	4499	4562	4613	4830	5262	4739	2672	2377	2760	2591			605	3639	3781	3867	3677	4229	4015	4369	4235			605	3914	3717	4488	4775	4602	4179	5308	5192			545	0.002	-0.002	-0.004	-0.004	0.003	6e-05	-0.004	-0.006	0.001	-0.003
	606	4241	3823	4389	4165	4206	4284	4229	4847	2573	2787	2799	2978			606	3397	3300	3430	3551	4023	4093	4565	4554			606	4347	4331	4259	4753	4368	4590	5010	5163			546	0.002	-0.001	-0.003	-0.004	0.004	0.00034	-0.004	-0.007	0.002	-0.003
	607	4035	3808	3912	3743	4219	4340	4409	4558	2609	2377	2605	2513			607	3355	2945	3503	3250	3994	3837	4243	4038			607	3440	3818	4852	4376	4294	4123	5107	5245			547	0.001	-0.002	-0.003	-0.004	0.002	-2e-05	-0.003	-0.007	0.003	-0.002
	608	4233	3889	3946	3800	4241	4475	3848	4581	2706	2037	2481	2405			608	3079	3496	2578	3152	4506	4207	3816	4175			608	3538	3892	4389	4300	4236	3812	4992	4680			548	0.00034	-0.003	-0.003	-0.004	0.002	0.00014	-0.003	-0.006	0.003	-0.002
	609	4175	3757	3746	3884	3744	4306	4194	4229	2383	2213	2562	2745			609	2898	2855	2864	3324	4117	3587	3841	3904			609	3576	3709	4181	4325	4676	4168	5639	4457			549	-0.00044	-0.003	-0.004	-0.006	0.00046	-0.00044	-0.003	-0.007	0.002	-0.003
	610	3586	3867	4157	3860	3760	3570	3716	4268	2429	2575	2610	2464			610	3231	2962	3163	3008	3844	3595	3501	4117			610	3740	3731	3515	4008	3792	3600	5138	4809			550	-0.001	-0.004	-0.005	-0.005	0.001	-0.001	-0.004	-0.008	0.002	-0.003
	611	4013	3742	3671	4286	4303	3953	4024	3804	2564	2359	2572	2568			611	2916	3538	3322	3163	4106	3615	3784	3660			611	4157	3931	4002	4424	3958	3929	4766	4564			551	-0.0008	-0.004	-0.005	-0.005	0.003	-0.002	-0.004	-0.008	0.001	-0.002
	612	3705	3359	3892	3572	3986	3822	4243	4195	1997	2339	2587	2355			612	3438	2880	3244	3255	3971	3570	4014	3890			612	4132	3756	4179	3918	3860	3603	4537	5113			552	0.00018	-0.004	-0.005	-0.005	0.002	-0.00042	-0.004	-0.007	0.002	-0.003
	613	3563	3748	3483	3823	3538	3462	3800	4086	2126	2286	2208	2048			613	2812	2743	2803	3018	3449	3376	3970	3500			613	3862	3924	3853	3862	3456	3739	4740	4157			553	-0.00048	-0.002	-0.004	-0.005	0.003	-0.00078	-0.003	-0.006	0.003	-0.003
	614	3601	3650	3907	3884	3842	3740	3835	3939	2396	2632	2361	2387			614	2790	3080	3296	2700	3388	3360	3701	3460			614	3164	3250	3774	3769	3964	3755	4068	4161			554	-0.0001	-0.004	-0.005	-0.005	0.002	-0.0007	-0.004	-0.006	0.001	-0.002
	615	3975	3834	3448	3751	3490	4314	3768	3961	2320	2464	2635	2595			615	2832	2987	3077	2820	3008	3578	3820	3658			615	3195	3631	3807	3760	3692	3534	4153	4864			555	-0.0004	-0.004	-0.005	-0.005	0.002	-0.0007	-0.004	-0.006	0.002	-0.003
	616	3517	3299	3598	2970	3284	3287	3538	3742	1988	1892	2589	2563			616	3069	3088	3268	2885	3541	3122	3529	3486			616	3636	3180	3657	3895	3312	3530	4180	4537			556	-0.00042	-0.003	-0.005	-0.005	0.00028	-0.00082	-0.004	-0.007	0.002	-0.003
	617	3626	3439	3697	3453	4256	3948	3899	3973	2243	2341	2921	2385			617	2754	3183	3088	2763	3146	2856	3595	3254			617	3498	3595	3427	3566	3598	3763	4183	4324			557	-0.00044	-0.003	-0.005	-0.005	0.00066	-0.002	-0.005	-0.008	0.002	-0.003
	618	4020	3522	3579	3661	3684	3393	3388	3624	2213	1959	2390	2285			618	2629	2644	3243	2979	4069	3325	3699	3042			618	3005	3589	3694	3413	3542	3017	4137	3881			558	-0.001	-0.004	-0.005	-0.006	0.001	-0.002	-0.005	-0.008	0.003	-0.003
	619	3228	3398	3716	3479	3157	3618	3241	3868	2467	2178	2426	2249			619	3150	2801	2763	2965	3274	3127	3719	3223			619	3080	3335	3500	3434	3687	3171	3758	4210			559	-0.00066	-0.004	-0.006	-0.006	0.00074	-0.002	-0.005	-0.008	0.002	-0.002
	620	2799	2990	3506	3498	3392	3614	3475	3392	2105	2131	2110	2211			620	2954	2776	3194	3044	3132	3173	2776	2939			620	3624	3229	3722	3755	2943	3451	3322	3938			560	0.00052	-0.004	-0.005	-0.005	0.001	-0.00038	-0.004	-0.008	0.003	-0.003
	621	3337	3319	3364	2733	3508	3769	3769	3829	1786	2046	2028	2167			621	2403	2984	2966	2908	3294	3331	3381	3418			621	3236	3151	3291	3790	3475	3086	3656	3775			561	0.00058	-0.004	-0.005	-0.006	0.001	0.00048	-0.004	-0.008	0.003	-0.002
	622	3275	3772	2939	3291	3793	3584	3382	3761	2284	2106	2673	2348			622	3000	2573	3035	2630	3401	3253	3248	3261			622	3161	2841	3051	3343	3040	3279	3798	3972			562	0.00056	-0.004	-0.004	-0.005	0.002	-0.00014	-0.004	-0.007	0.002	-0.002
	623	3036	3132	3119	2970	3176	3756	3520	3325	2342	1957	1946	2075			623	2609	3224	2938	2996	3737	3331	3564	3655			623	3590	3431	3511	3865	3483	3431	4137	3791			563	-0.00034	-0.004	-0.004	-0.006	0.002	-0.00024	-0.005	-0.006	0.002	-0.002
	624	2980	2580	3302	3047	3280	3271	3098	3671	2102	1509	2234	2178			624	2477	2556	2600	2340	3006	3174	3012	3549			624	3693	3282	3198	3836	3534	3058	3590	3777			564	2e-05	-0.004	-0.004	-0.005	0.002	-0.00018	-0.004	-0.007	0.002	-0.002
	625	3113	3048	3230	3307	3513	3367	3111	3604	1996	1819	2178	1819			625	2430	2224	2798	2470	3194	2629	3080	2994			625	2947	2460	3406	3466	2919	3024	3503	3432			565	0.00096	-0.003	-0.004	-0.004	0.002	6e-05	-0.004	-0.007	0.002	-0.002
	626	3726	2908	3172	2835	3548	3018	3408	3004	1906	1804	1830	2316			626	2413	2276	2891	2599	2978	3176	3499	3199			626	2993	2909	3226	3535	2964	2935	4196	3436			566	0.001	-0.003	-0.004	-0.004	0.002	0.00024	-0.003	-0.007	0.002	-0.002
	627	2881	2551	2857	2994	3086	3458	2988	3356	2126	1662	2242	1891			627	2479	2095	2645	2690	2740	2901	3052	3061			627	2748	2715	3235	2890	2920	2911	3722	3149			567	-0.0004	-0.003	-0.005	-0.004	0.001	-0.0006	-0.004	-0.007	0.001	-0.003
	628	3404	2988	3516	3204	2703	3216	3446	3522	1845	2233	2270	2203			628	2165	2311	2350	3018	3084	2344	2478	3190			628	2910	2892	3101	3159	3058	3016	3662	3620			568	0.00078	-0.003	-0.004	-0.005	0.001	-0.00042	-0.004	-0.006	0.002	-0.002
	629	2542	3230	2852	3028	2972	3050	3183	2979	1845	1755	2312	1916			629	2337	2334	2306	2486	2656	2852	2836	2731			629	3070	2940	2819	3024	3024	2940	3495	3594			569	0.00018	-0.003	-0.004	-0.004	0.002	-0.00052	-0.004	-0.007	0.002	-0.002
	630	2565	2717	3043	3186	3028	2704	2761	3265	1598	2232	1953	2695			630	2848	2439	2556	2521	2908	2806	2591	3012			630	3021	2628	3144	2789	2761	2624	3306	3344			570	0.00068	-0.003	-0.003	-0.004	0.002	-2e-05	-0.003	-0.007	0.003	-0.002
																																						571	0.001	-0.003	-0.004	-0.005	0.003	-0.00014	-0.004	-0.007	0.003	-0.002
																																						572	0.00052	-0.002	-0.004	-0.004	0.002	-0.00038	-0.004	-0.007	0.003	-0.001
																																						573	0.001	-0.002	-0.003	-0.003	0.003	6e-05	-0.005	-0.006	0.003	-0.002
																																						574	0.00036	-0.002	-0.005	-0.002	0.001	0.00026	-0.003	-0.006	0.003	-0.002
																																						575	0.0003	-0.002	-0.004	-0.003	0.0004	-0.0006	-0.003	-0.006	0.002	-0.001
																																						576	-8e-05	-0.002	-0.004	-0.004	0.002	-0.00038	-0.003	-0.005	0.003	-0.002
																																						577	-0.0002	-0.002	-0.004	-0.005	0.0008	-0.0003	-0.004	-0.008	0.003	-0.002
																																						578	-0.00082	-0.004	-0.005	-0.006	0.001	-0.002	-0.005	-0.008	0.002	-0.002
																																						579	-0.00072	-0.004	-0.005	-0.007	0.00048	-0.002	-0.006	-0.007	0.002	-0.003
																																						580	0.00018	-0.004	-0.003	-0.005	0.00088	-0.00012	-0.004	-0.007	0.003	-0.001
																																						581	0.00042	-0.004	-0.005	-0.006	0.00022	-0.001	-0.003	-0.006	0.003	-0.002
																																						582	0.001	-0.003	-0.005	-0.005	-6e-05	-0.001	-0.003	-0.006	0.002	-0.001
																																						583	8e-05	-0.003	-0.006	-0.006	8e-05	-0.002	-0.004	-0.006	0.002	-0.002
																																						584	0.00048	-0.003	-0.005	-0.007	0.00098	-0.00082	-0.004	-0.007	0.003	-0.00092
																																						585	-4e-05	-0.004	-0.005	-0.006	-0.00054	-0.002	-0.005	-0.007	0.001	-0.002
																																						586	-0.0008	-0.004	-0.005	-0.008	-0.0007	-0.001	-0.005	-0.008	0.001	-0.002
																																						587	0.002	-0.003	-0.004	-0.006	0.00066	-0.001	-0.005	-0.008	0.001	-0.002
																																						588	0.00034	-0.003	-0.004	-0.006	0.002	-0.001	-0.004	-0.007	0.002	-0.003
																																						589	0.00038	-0.003	-0.004	-0.005	0.002	-0.002	-0.003	-0.007	0.003	-0.002
																																						590	0.00076	-0.002	-0.004	-0.005	0.002	-0.00014	-0.004	-0.007	0.003	-0.002
																																						591	0.00092	-0.003	-0.004	-0.005	0.002	-0.00048	-0.003	-0.007	0.003	-0.001
																																						592	-8e-05	-0.002	-0.004	-0.005	0.002	-0.00048	-0.003	-0.006	0.003	-0.002
																																						593	8e-05	-0.002	-0.003	-0.005	0.001	-0.00022	-0.004	-0.005	0.003	-0.001
																																						594	0.001	-0.002	-0.004	-0.004	0.003	-0.00072	-0.004	-0.005	0.002	-0.001
																																						595	0.001	-0.0008	-0.003	-0.004	0.002	-0.0005	-0.004	-0.006	0.002	-0.002
																																						596	0.001	-0.00056	-0.003	-0.004	0.002	-0.00036	-0.003	-0.006	0.002	-0.002
																																						597	0.00086	-0.003	-0.004	-0.003	0.001	-0.00084	-0.004	-0.006	0.002	-0.002
																																						598	0.00084	-0.003	-0.003	-0.003	0.001	-0.00066	-0.004	-0.006	0.002	-0.00086
																																						599	0.00038	-0.003	-0.003	-0.004	0.002	-0.001	-0.003	-0.005	0.003	-0.001
																																						600	0.0003	-0.003	-0.004	-0.005	0.001	-0.0007	-0.005	-0.006	0.002	-0.002
																																						601	0.002	-0.002	-0.004	-0.005	0.001	0.00022	-0.004	-0.007	0.002	-0.002
																																						602	0.003	-0.003	-0.004	-0.005	0.001	-0.00052	-0.004	-0.007	0.002	-0.002
																																						603	0.002	-0.002	-0.003	-0.005	0.002	-0.0002	-0.003	-0.006	0.002	-0.002
																																						604	0.003	-0.00092	-0.003	-0.004	0.002	-0.00092	-0.004	-0.007	0.003	-0.001
																																						605	0.003	-0.00064	-0.003	-0.004	0.002	-0.001	-0.004	-0.008	0.002	-0.002
																																						606	0.001	-0.002	-0.004	-0.005	0.00098	-0.00072	-0.004	-0.007	0.002	-0.002
																																						607	0.00072	-0.002	-0.003	-0.005	0.002	-0.00018	-0.004	-0.006	0.003	-0.002
																																						608	0.002	-0.002	-0.004	-0.003	0.003	0.00044	-0.004	-0.006	0.002	-0.00076
																																						609	0.003	-0.0004	-0.003	-0.003	0.002	0	-0.004	-0.007	0.002	-0.0005
																																						610	0.00082	-0.001	-0.005	-0.005	0.001	-0.002	-0.004	-0.007	0.002	-0.002
																																						611	0.001	-0.002	-0.005	-0.005	0.002	-0.002	-0.004	-0.007	0.002	-0.001
																																						612	0.002	-0.003	-0.004	-0.005	0.003	-0.0007	-0.002	-0.006	0.003	-0.0001
																																						613	0.00092	-0.002	-0.004	-0.005	0.001	-0.00058	-0.003	-0.005	0.002	-0.00028
																																						614	0.00072	-0.003	-0.004	-0.006	0.00062	-0.001	-0.003	-0.006	0.002	-0.00018
																																						615	0.002	-0.002	-0.005	-0.007	0.00072	-0.001	-0.005	-0.006	0.002	-0.002
																																						616	0.002	-0.002	-0.004	-0.005	0.001	-0.001	-0.004	-0.007	0.002	-0.002
																																						617	0.003	-0.003	-0.003	-0.005	0.002	-0.00034	-0.004	-0.006	0.003	-0.002
																																						618	0.002	-0.002	-0.004	-0.004	0.001	8e-05	-0.004	-0.007	0.003	-0.001
																																						619	0.001	-0.003	-0.004	-0.005	0.00062	-0.00088	-0.005	-0.007	0.003	-0.00058
																																						620	0.001	-0.003	-0.003	-0.005	0.002	-0.002	-0.004	-0.007	0.003	-0.00072
																																						621	0.002	-0.002	-0.003	-0.005	0.001	-0.001	-0.004	-0.008	0.002	-0.002
																																						622	0.002	-0.002	-0.004	-0.005	0.002	-0.002	-0.004	-0.007	0.002	-0.002
																																						623	0.00076	-0.003	-0.005	-0.006	0.002	-0.002	-0.003	-0.007	0.002	-0.002
																																						624	0.00034	-0.002	-0.005	-0.005	0.001	-0.002	-0.004	-0.006	0.001	-0.001
																																						625	0.002	-0.001	-0.004	-0.004	0.003	-0.002	-0.004	-0.006	0.00078	-0.001
																																						626	0.003	-0.002	-0.002	-0.005	0.003	-0.001	-0.004	-0.007	0.002	-0.002
																																						627	0.002	-0.001	-0.003	-0.005	0.002	-0.002	-0.003	-0.006	0.001	-0.002
																																						628	0.003	-0.001	-0.003	-0.004	0.002	-0.002	-0.004	-0.007	0.002	-0.001
																																						629	0.002	-0.00032	-0.004	-0.005	0.003	-0.002	-0.004	-0.007	0.003	-0.002
																																						630	0.002	-0.001	-0.003	-0.005	0.003	-0.00098	-0.003	-0.005	0.003	-0.001
																																						631	0.002	-0.002	-0.003	-0.004	0.003	-0.0005	-0.003	-0.006	0.003	-0.001
																																						632	0.003	-0.002	-0.003	-0.005	0.002	-4e-05	-0.005	-0.006	0.002	-0.001
																																						633	0.002	-0.00068	-0.003	-0.004	0.002	-0.001	-0.004	-0.006	0.001	-0.00048
																																						634	0.003	-0.001	-0.004	-0.004	0.002	-0.002	-0.003	-0.007	0.002	-0.001
																																						635	0.003	-0.00054	-0.003	-0.005	0.003	-0.00064	-0.004	-0.007	0.003	-0.001
																																						636	0.003	-0.002	-0.004	-0.006	0.002	-0.001	-0.004	-0.008	0.002	-0.002
																																						637	0.002	-0.001	-0.002	-0.005	0.002	-0.001	-0.004	-0.008	0.003	-0.002
																																						638	0.00094	-0.002	-0.003	-0.005	0.003	-0.00096	-0.004	-0.008	0.003	-0.001
																																						639	0.001	-0.003	-0.004	-0.006	0.002	-0.002	-0.005	-0.008	0.002	-0.001
																																						640	0.001	-0.002	-0.005	-0.006	0.0003	-0.002	-0.004	-0.009	0.0008	-0.001
																																						641	0.002	-0.002	-0.004	-0.006	0.00026	-0.002	-0.005	-0.009	0.001	-0.002
																																						642	0.002	-0.001	-0.003	-0.006	0.001	-0.00074	-0.004	-0.007	0.002	-0.00024
																																						643	0.002	-0.002	-0.003	-0.006	0.002	-0.002	-0.004	-0.007	0.002	-0.002
																																						644	0.003	-0.002	-0.002	-0.006	0.003	-0.00094	-0.003	-0.007	0.002	-0.001
																																						645	0.002	-0.002	-0.004	-0.006	0.002	-0.002	-0.004	-0.008	0.002	-0.001
																																						646	0.001	-0.003	-0.005	-0.007	0.001	-0.002	-0.006	-0.008	0.002	-0.003
																																						647	0.001	-0.002	-0.003	-0.007	0.002	-0.002	-0.005	-0.007	0.001	-0.001
																																						648	0.002	-0.001	-0.003	-0.006	0.002	-0.00078	-0.004	-0.008	0.002	-0.002
																																						649	0.002	-0.002	-0.003	-0.006	0.001	-0.003	-0.004	-0.008	0.002	-0.002
																																						650	0.002	-0.001	-0.002	-0.006	0.003	-0.002	-0.004	-0.007	0.003	-0.002

## Sheet: Fig. 5 (FTIR)
	αS oligomers					αS oligomers + TRO (10-fold excess)						Aβ40 oligomers					Aβ40 oligomers + TRO (10-fold excess)						HypF-N oligomers					HypF-N oligomers + TRO (10-fold excess)						Secondary Structure Percentage
	Wavenumber (cm-1)	Absorbace (Au)				Wavenumber (cm-1)	Absorbace (Au)					Wavenumber (cm-1)	Absorbace (Au)				Wavenumber (cm-1)	Absorbace (Au)					Wavenumber (cm-1)	Absorbace (Au)				Wavenumber (cm-1)	Absorbace (Au)						α-helix + random	β-turn	antiparallel β-sheet	parallel β-sheet
	1901.73	0.00108	0.000991373	0.00659		1901.73	0.00908	0.01132	0.00861			1901.73	0.00386	0.00295	0.00294		1901.73	0.00454	0.00436	0.00582			1899.79	0.00122	0.00927	0.00106		1903.66	0.00158	0.00895	0.00356			Aβ40 oligomers	16	16	25	43
	1899.8	0.00108	0.000995005	0.00659		1899.8	0.00908	0.01133	0.00861			1899.8	0.00387	0.00295	0.00294		1899.8	0.00453	0.00436	0.00583			1897.86	0.00123	0.00928	0.00106		1901.73	0.00159	0.00897	0.00356			Aβ40 oligomers + TRO (10-fold excess)	16	17	21	46
	1897.87	0.00108	0.000982655	0.0066		1897.87	0.00908	0.01133	0.00861			1897.87	0.00388	0.00296	0.00294		1897.87	0.00453	0.00435	0.00585			1895.93	0.00123	0.00929	0.00106		1899.8	0.00159	0.00898	0.00356			αS oligomers	40	11	11	38
	1895.94	0.00108	0.000967607	0.00661		1895.94	0.00908	0.01133	0.00861			1895.94	0.00389	0.00297	0.00295		1895.94	0.00454	0.00434	0.00584			1894.01	0.00122	0.00929	0.00107		1897.87	0.00159	0.00899	0.00357			αS oligomers + TRO (10-fold excess)	28	13	16	43
	1894.01	0.00109	0.00096068	0.00662		1894.01	0.00906	0.01132	0.0086			1894.01	0.0039	0.00297	0.00297		1894.01	0.00455	0.00435	0.00582			1892.08	0.00122	0.00927	0.00107		1895.94	0.00159	0.009	0.00357			HypF-N oligomers	22	20	13	45
	1892.08	0.0011	0.000960032	0.00661		1892.08	0.00903	0.01131	0.0086			1892.08	0.00391	0.00298	0.003		1892.08	0.00455	0.00436	0.00582			1890.15	0.00122	0.00926	0.00107		1894.01	0.0016	0.00899	0.00356			HypF-N oligomers + TRO (10-fold excess)	21	20	14	45
	1890.15	0.0011	0.000967685	0.00661		1890.15	0.00902	0.01131	0.00861			1890.15	0.00392	0.003	0.00301		1890.15	0.00452	0.00436	0.00582			1888.22	0.00122	0.00926	0.00108		1892.08	0.00161	0.00898	0.00355
	1888.23	0.00108	0.000972952	0.00661		1888.23	0.00902	0.01132	0.00861			1888.23	0.00392	0.003	0.003		1888.23	0.0045	0.00435	0.00581			1886.29	0.00123	0.00927	0.00108		1890.15	0.0016	0.00897	0.00355
	1886.3	0.00106	0.000967607	0.00661		1886.3	0.00902	0.01132	0.00861			1886.3	0.00393	0.00299	0.003		1886.3	0.00449	0.00434	0.00582			1884.36	0.00122	0.00928	0.00107		1888.23	0.00161	0.00896	0.00354
	1884.37	0.00106	0.000966777	0.00662		1884.37	0.00902	0.01134	0.00862			1884.37	0.00393	0.00297	0.003		1884.37	0.00451	0.00433	0.00583			1882.43	0.00121	0.00928	0.00106		1886.3	0.00164	0.00895	0.00354
	1882.44	0.00107	0.000977051	0.00663		1882.44	0.00903	0.01135	0.00862			1882.44	0.00391	0.00297	0.00299		1882.44	0.00453	0.00432	0.00584			1880.51	0.00121	0.00928	0.00106		1884.37	0.00164	0.00895	0.00353
	1880.51	0.00108	0.000989167	0.00664		1880.51	0.00904	0.01136	0.00861			1880.51	0.00389	0.00299	0.003		1880.51	0.00453	0.00431	0.00583			1878.58	0.00121	0.00929	0.00106		1882.44	0.00163	0.00895	0.00353
	1878.58	0.00109	0.000986002	0.00663		1878.58	0.00904	0.01136	0.00862			1878.58	0.00389	0.003	0.003		1878.58	0.00452	0.00431	0.00582			1876.65	0.00122	0.0093	0.00106		1880.51	0.00163	0.00895	0.00353
	1876.65	0.0011	0.000968256	0.00661		1876.65	0.00903	0.01136	0.00862			1876.65	0.0039	0.003	0.003		1876.65	0.0045	0.00431	0.0058			1874.72	0.00123	0.00932	0.00107		1878.58	0.00162	0.00895	0.00352
	1874.72	0.00108	0.000957671	0.0066		1874.72	0.00903	0.01135	0.00861			1874.72	0.0039	0.003	0.00299		1874.72	0.0045	0.0043	0.0058			1872.79	0.00125	0.00933	0.00107		1876.65	0.00161	0.00895	0.00351
	1872.8	0.00106	0.000959487	0.0066		1872.8	0.00903	0.01134	0.00861			1872.8	0.0039	0.003	0.00299		1872.8	0.00449	0.00431	0.00581			1870.86	0.00126	0.00931	0.00106		1874.72	0.0016	0.00894	0.00351
	1870.87	0.00106	0.000962263	0.00662		1870.87	0.00901	0.01134	0.00861			1870.87	0.0039	0.00301	0.00299		1870.87	0.00448	0.0043	0.0058			1868.93	0.00124	0.00928	0.00106		1872.8	0.00161	0.00892	0.00352
	1868.94	0.00107	0.000963353	0.00662		1868.94	0.009	0.01134	0.00861			1868.94	0.0039	0.00299	0.00298		1868.94	0.00447	0.00429	0.00579			1867	0.00123	0.00927	0.00106		1870.87	0.00161	0.00892	0.00353
	1867.01	0.00106	0.000965584	0.00663		1867.01	0.009	0.01134	0.00862			1867.01	0.0039	0.00298	0.00298		1867.01	0.00445	0.00429	0.00578			1865.08	0.00123	0.00927	0.00106		1868.94	0.00159	0.00892	0.00351
	1865.08	0.00106	0.000968593	0.00663		1865.08	0.00902	0.01134	0.00863			1865.08	0.00389	0.00297	0.00298		1865.08	0.00446	0.0043	0.00578			1863.15	0.00122	0.00927	0.00106		1867.01	0.00158	0.00892	0.0035
	1863.15	0.00108	0.000965947	0.00662		1863.15	0.00904	0.01135	0.00863			1863.15	0.00389	0.00298	0.00298		1863.15	0.00449	0.00432	0.00578			1861.22	0.00123	0.00926	0.00106		1865.08	0.0016	0.00892	0.0035
	1861.22	0.00109	0.000957749	0.00663		1861.22	0.00905	0.01135	0.00864			1861.22	0.00389	0.00298	0.00298		1861.22	0.0045	0.00434	0.00578			1859.29	0.00123	0.00926	0.00106		1863.15	0.00163	0.00891	0.0035
	1859.29	0.00109	0.000963249	0.00663		1859.29	0.00906	0.01136	0.00865			1859.29	0.00388	0.00297	0.00298		1859.29	0.00451	0.00434	0.00578			1857.36	0.00123	0.00926	0.00105		1861.22	0.00164	0.00892	0.00349
	1857.37	0.00108	0.000974301	0.00664		1857.37	0.00908	0.01136	0.00866			1857.37	0.00388	0.00297	0.00298		1857.37	0.0045	0.00433	0.00578			1855.43	0.00123	0.00926	0.00105		1859.29	0.00162	0.00892	0.00348
	1855.44	0.00108	0.000969968	0.00664		1855.44	0.0091	0.01136	0.00868			1855.44	0.00388	0.00297	0.00297		1855.44	0.00449	0.00432	0.00579			1853.5	0.00123	0.00928	0.00105		1857.37	0.00159	0.00893	0.00347
	1853.51	0.00107	0.000954117	0.00666		1853.51	0.00912	0.01137	0.0087			1853.51	0.00388	0.00297	0.00296		1853.51	0.00449	0.00432	0.00581			1851.57	0.00123	0.00929	0.00105		1855.44	0.00158	0.00894	0.00347
	1851.58	0.00106	0.000947579	0.00667		1851.58	0.00913	0.01137	0.00872			1851.58	0.00388	0.00296	0.00295		1851.58	0.0045	0.00433	0.00584			1849.65	0.00123	0.00931	0.00105		1853.51	0.00157	0.00892	0.00347
	1849.65	0.00107	0.000956114	0.00667		1849.65	0.00915	0.01138	0.00873			1849.65	0.00388	0.00295	0.00296		1849.65	0.0045	0.00435	0.00584			1847.72	0.00124	0.00931	0.00105		1851.58	0.00158	0.00891	0.00348
	1847.72	0.00107	0.000955077	0.00667		1847.72	0.00916	0.01138	0.00875			1847.72	0.00387	0.00296	0.00297		1847.72	0.0045	0.00435	0.00583			1845.79	0.00124	0.00929	0.00106		1849.65	0.0016	0.00891	0.00348
	1845.79	0.00109	0.000960291	0.00669		1845.79	0.00917	0.0114	0.00877			1845.79	0.00387	0.00296	0.00297		1845.79	0.00451	0.00435	0.00581			1843.86	0.00123	0.00926	0.00106		1847.72	0.00161	0.0089	0.00348
	1843.86	0.00111	0.000982499	0.00669		1843.86	0.0092	0.01142	0.00879			1843.86	0.00389	0.00296	0.00297		1843.86	0.00453	0.00435	0.00581			1841.93	0.00124	0.00926	0.00107		1845.79	0.0016	0.00889	0.00347
	1841.94	0.00111	0.000989608	0.00669		1841.94	0.00924	0.01145	0.00882			1841.94	0.00391	0.00296	0.00297		1841.94	0.00455	0.00436	0.00583			1840	0.00124	0.00928	0.00107		1843.86	0.00159	0.0089	0.00344
	1840.01	0.0011	0.000978167	0.0067		1840.01	0.00927	0.01147	0.00886			1840.01	0.00391	0.00296	0.00297		1840.01	0.00456	0.00437	0.00585			1838.07	0.00124	0.00929	0.00107		1841.94	0.00161	0.0089	0.00344
	1838.08	0.00111	0.000976869	0.00672		1838.08	0.00929	0.01148	0.00889			1838.08	0.00391	0.00297	0.00297		1838.08	0.00455	0.00436	0.00586			1836.14	0.00124	0.00931	0.00107		1840.01	0.00162	0.00888	0.00347
	1836.15	0.00111	0.000989115	0.00673		1836.15	0.00932	0.0115	0.00892			1836.15	0.00392	0.00298	0.00298		1836.15	0.00455	0.00436	0.00586			1834.22	0.00124	0.00932	0.00107		1838.08	0.00161	0.00887	0.00349
	1834.22	0.0011	0.0009942	0.00673		1834.22	0.00935	0.01151	0.00895			1834.22	0.00393	0.003	0.00299		1834.22	0.00454	0.00436	0.00585			1832.29	0.00123	0.00933	0.00107		1836.15	0.00159	0.00887	0.00349
	1832.29	0.00109	0.000994149	0.00673		1832.29	0.00936	0.01152	0.00897			1832.29	0.00394	0.003	0.00299		1832.29	0.00454	0.00437	0.00586			1830.36	0.00122	0.00934	0.00108		1834.22	0.0016	0.00889	0.00349
	1830.36	0.00108	0.001	0.00674		1830.36	0.00937	0.01154	0.00899			1830.36	0.00395	0.00299	0.00299		1830.36	0.00454	0.00438	0.00586			1828.43	0.00123	0.00935	0.00108		1832.29	0.00161	0.0089	0.00349
	1828.43	0.00108	0.000999597	0.00675		1828.43	0.0094	0.01156	0.00901			1828.43	0.00395	0.00299	0.00299		1828.43	0.00455	0.00439	0.00586			1826.5	0.00123	0.00934	0.00108		1830.36	0.00161	0.00891	0.0035
	1826.51	0.00108	0.000996069	0.00677		1826.51	0.00943	0.01159	0.00904			1826.51	0.00395	0.00299	0.003		1826.51	0.00455	0.00441	0.00585			1824.57	0.00123	0.00933	0.00108		1828.43	0.00161	0.00891	0.0035
	1824.58	0.00109	0.00101	0.00678		1824.58	0.00947	0.01161	0.00907			1824.58	0.00396	0.003	0.00302		1824.58	0.00456	0.00442	0.00585			1822.64	0.00124	0.00931	0.00108		1826.51	0.00161	0.0089	0.00349
	1822.65	0.00109	0.00102	0.0068		1822.65	0.0095	0.01164	0.00911			1822.65	0.00397	0.003	0.00302		1822.65	0.00456	0.00442	0.00586			1820.71	0.00124	0.00929	0.00108		1824.58	0.0016	0.0089	0.00348
	1820.72	0.0011	0.00104	0.00683		1820.72	0.00953	0.01167	0.00915			1820.72	0.00399	0.00301	0.00303		1820.72	0.00457	0.00441	0.00587			1818.79	0.00123	0.00928	0.00108		1822.65	0.0016	0.00889	0.00347
	1818.79	0.00111	0.00105	0.00685		1818.79	0.00956	0.01171	0.0092			1818.79	0.00402	0.00302	0.00307		1818.79	0.00458	0.00441	0.00587			1816.86	0.00122	0.00929	0.00109		1820.72	0.0016	0.00889	0.00347
	1816.86	0.00112	0.00105	0.00685		1816.86	0.0096	0.01174	0.00925			1816.86	0.00405	0.00302	0.0031		1816.86	0.0046	0.00442	0.00589			1814.93	0.00123	0.00932	0.00109		1818.79	0.00161	0.00891	0.00348
	1814.93	0.00111	0.00103	0.00686		1814.93	0.00965	0.01178	0.0093			1814.93	0.00405	0.00303	0.0031		1814.93	0.00463	0.00442	0.00592			1813	0.00124	0.00936	0.0011		1816.86	0.00162	0.00894	0.0035
	1813.01	0.00111	0.00102	0.00688		1813.01	0.0097	0.01182	0.00935			1813.01	0.00404	0.00305	0.00309		1813.01	0.00465	0.00444	0.00595			1811.07	0.00124	0.00939	0.0011		1814.93	0.00162	0.00895	0.00352
	1811.08	0.00112	0.00103	0.00689		1811.08	0.00975	0.01185	0.0094			1811.08	0.00405	0.00307	0.00308		1811.08	0.00466	0.00446	0.00596			1809.14	0.00125	0.0094	0.0011		1813.01	0.00162	0.00896	0.00352
	1809.15	0.00112	0.00104	0.0069		1809.15	0.0098	0.01189	0.00945			1809.15	0.00406	0.00308	0.00307		1809.15	0.00467	0.00448	0.00597			1807.21	0.00125	0.00941	0.0011		1811.08	0.00161	0.00897	0.00351
	1807.22	0.00111	0.00104	0.00691		1807.22	0.00985	0.01192	0.0095			1807.22	0.00407	0.00308	0.00307		1807.22	0.00469	0.00451	0.00598			1805.28	0.00125	0.0094	0.00109		1809.15	0.0016	0.00898	0.00352
	1805.29	0.00111	0.00104	0.00691		1805.29	0.00989	0.01194	0.00954			1805.29	0.00407	0.00309	0.00308		1805.29	0.0047	0.00453	0.00598			1803.36	0.00125	0.00939	0.00109		1807.22	0.00159	0.00899	0.00353
	1803.36	0.00112	0.00105	0.00693		1803.36	0.00992	0.01197	0.00958			1803.36	0.00408	0.00308	0.00308		1803.36	0.00471	0.00454	0.00598			1801.43	0.00124	0.00939	0.00109		1805.29	0.00159	0.00899	0.00354
	1801.43	0.00112	0.00106	0.00694		1801.43	0.00995	0.01199	0.00963			1801.43	0.00409	0.00308	0.00308		1801.43	0.00472	0.00455	0.00598			1799.5	0.00123	0.00943	0.00109		1803.36	0.0016	0.009	0.00354
	1799.5	0.00112	0.00106	0.00695		1799.5	0.00999	0.01202	0.00967			1799.5	0.00409	0.0031	0.00307		1799.5	0.00473	0.00455	0.00599			1797.57	0.00125	0.00949	0.0011		1801.43	0.0016	0.00901	0.00353
	1797.58	0.00111	0.00106	0.00695		1797.58	0.01004	0.01204	0.00972			1797.58	0.00408	0.00312	0.00308		1797.58	0.00473	0.00457	0.00601			1795.64	0.00127	0.00952	0.0011		1799.5	0.00159	0.00901	0.00353
	1795.65	0.0011	0.00106	0.00696		1795.65	0.01008	0.01206	0.00976			1795.65	0.00408	0.00313	0.00308		1795.65	0.00472	0.00458	0.00602			1793.71	0.00127	0.00951	0.00109		1797.58	0.0016	0.00899	0.00356
	1793.72	0.00111	0.00107	0.00699		1793.72	0.01011	0.01208	0.0098			1793.72	0.00409	0.00314	0.00308		1793.72	0.00473	0.00459	0.00603			1791.78	0.00125	0.00948	0.00109		1795.65	0.0016	0.00898	0.00358
	1791.79	0.00112	0.00109	0.00701		1791.79	0.01016	0.01211	0.00986			1791.79	0.00411	0.00313	0.00308		1791.79	0.00474	0.0046	0.00602			1789.86	0.00125	0.00944	0.00109		1793.72	0.00159	0.00898	0.00357
	1789.86	0.00112	0.0011	0.00703		1789.86	0.01021	0.01215	0.00991			1789.86	0.00412	0.00312	0.0031		1789.86	0.00477	0.00461	0.00603			1787.93	0.00124	0.0094	0.00109		1791.79	0.00158	0.00899	0.00356
	1787.93	0.00113	0.00111	0.00704		1787.93	0.01026	0.01218	0.00997			1787.93	0.00413	0.00311	0.00311		1787.93	0.00478	0.00462	0.00604			1786	0.00122	0.00936	0.00109		1789.86	0.00159	0.00899	0.00356
	1786	0.00114	0.00112	0.00705		1786	0.01032	0.01222	0.01003			1786	0.00415	0.00312	0.00312		1786	0.00479	0.00464	0.00605			1784.07	0.00123	0.00936	0.00109		1787.93	0.0016	0.009	0.00357
	1784.07	0.00116	0.00112	0.00705		1784.07	0.01037	0.01225	0.01008			1784.07	0.00416	0.00312	0.00314		1784.07	0.0048	0.00466	0.00605			1782.14	0.00125	0.00939	0.0011		1786	0.00159	0.009	0.00357
	1782.15	0.00116	0.00112	0.00706		1782.15	0.01042	0.01229	0.01013			1782.15	0.00417	0.00313	0.00314		1782.15	0.00482	0.00467	0.00606			1780.21	0.00125	0.00945	0.00112		1784.07	0.00158	0.009	0.00357
	1780.22	0.00116	0.00112	0.00708		1780.22	0.01047	0.01232	0.01018			1780.22	0.00418	0.00315	0.00315		1780.22	0.00484	0.00469	0.00608			1778.28	0.00126	0.00952	0.00113		1782.15	0.00159	0.00899	0.00359
	1778.29	0.00115	0.00113	0.00708		1778.29	0.01053	0.01235	0.01022			1778.29	0.00419	0.00318	0.00317		1778.29	0.00485	0.0047	0.00609			1776.35	0.00127	0.00957	0.00113		1780.22	0.00161	0.00898	0.0036
	1776.36	0.00115	0.00113	0.00709		1776.36	0.01057	0.01238	0.01028			1776.36	0.00419	0.0032	0.00317		1776.36	0.00485	0.00471	0.00611			1774.43	0.00128	0.00958	0.00112		1778.29	0.00162	0.00898	0.00363
	1774.43	0.00115	0.00113	0.00712		1774.43	0.0106	0.01241	0.01033			1774.43	0.00419	0.00322	0.00313		1774.43	0.00486	0.00472	0.00612			1772.5	0.00126	0.00954	0.00112		1776.36	0.00162	0.00899	0.00366
	1772.5	0.00116	0.00115	0.00716		1772.5	0.01066	0.01244	0.0104			1772.5	0.00421	0.00323	0.00312		1772.5	0.00488	0.00474	0.00613			1770.57	0.00126	0.0095	0.00112		1774.43	0.0016	0.009	0.00369
	1770.57	0.00116	0.00116	0.00719		1770.57	0.01074	0.01249	0.01048			1770.57	0.00427	0.00324	0.00318		1770.57	0.0049	0.00476	0.00614			1768.64	0.00124	0.00946	0.00112		1772.5	0.00158	0.00902	0.00368
	1768.64	0.00117	0.00117	0.00721		1768.64	0.01083	0.01253	0.01056			1768.64	0.00432	0.00325	0.00325		1768.64	0.00493	0.00479	0.00615			1766.71	0.00124	0.00946	0.00113		1770.57	0.00159	0.00903	0.00369
	1766.72	0.00117	0.00118	0.00721		1766.72	0.01089	0.01258	0.01064			1766.72	0.00434	0.00326	0.00327		1766.72	0.00496	0.00481	0.00617			1764.78	0.00127	0.00948	0.00114		1768.64	0.00161	0.00904	0.00369
	1764.79	0.00117	0.00118	0.00724		1764.79	0.01095	0.01262	0.01071			1764.79	0.00435	0.00328	0.00328		1764.79	0.00499	0.00483	0.0062			1762.85	0.00126	0.00949	0.00114		1766.72	0.00161	0.00903	0.0037
	1762.86	0.00118	0.00121	0.00727		1762.86	0.01102	0.01267	0.01078			1762.86	0.00438	0.0033	0.00331		1762.86	0.00501	0.00486	0.00622			1760.92	0.00126	0.00949	0.00114		1764.79	0.0016	0.00903	0.00374
	1760.93	0.0012	0.00123	0.0073		1760.93	0.0111	0.01272	0.01085			1760.93	0.00441	0.00333	0.00334		1760.93	0.00503	0.00488	0.00623			1759	0.00127	0.00951	0.00114		1762.86	0.0016	0.00904	0.00375
	1759	0.0012	0.00125	0.00733		1759	0.01118	0.01277	0.01093			1759	0.00444	0.00335	0.00337		1759	0.00506	0.00491	0.00625			1757.07	0.00126	0.00952	0.00114		1760.93	0.0016	0.00905	0.00376
	1757.07	0.00122	0.00125	0.00734		1757.07	0.01126	0.01283	0.01102			1757.07	0.00449	0.00337	0.0034		1757.07	0.00508	0.00494	0.00626			1755.14	0.00128	0.00954	0.00114		1759	0.00161	0.00905	0.00378
	1755.14	0.00121	0.00125	0.00736		1755.14	0.01134	0.01288	0.01111			1755.14	0.00453	0.0034	0.00343		1755.14	0.00512	0.00496	0.00628			1753.21	0.00129	0.00953	0.00114		1757.07	0.00162	0.00906	0.0038
	1753.21	0.00122	0.00126	0.0074		1753.21	0.01142	0.01294	0.01121			1753.21	0.00456	0.00344	0.00347		1753.21	0.00515	0.00499	0.00631			1751.28	0.00128	0.00951	0.00114		1755.14	0.00163	0.00907	0.00384
	1751.29	0.00125	0.00129	0.00744		1751.29	0.01153	0.013	0.01132			1751.29	0.00462	0.00348	0.00352		1751.29	0.00518	0.00503	0.00633			1749.35	0.00129	0.0095	0.00115		1753.21	0.00165	0.00907	0.00388
	1749.36	0.00126	0.0013	0.00747		1749.36	0.01164	0.01308	0.01144			1749.36	0.00468	0.00353	0.00356		1749.36	0.00523	0.00508	0.00637			1747.42	0.00129	0.00953	0.00116		1751.29	0.00165	0.00909	0.00389
	1747.43	0.00126	0.00132	0.0075		1747.43	0.01175	0.01316	0.01157			1747.43	0.00474	0.00359	0.00361		1747.43	0.00528	0.00514	0.0064			1745.49	0.00129	0.00957	0.00118		1749.36	0.00163	0.00911	0.00391
	1745.5	0.00127	0.00133	0.00753		1745.5	0.01188	0.01325	0.0117			1745.5	0.00481	0.00364	0.00367		1745.5	0.00534	0.00519	0.00644			1743.57	0.00129	0.00961	0.0012		1747.43	0.00164	0.00913	0.00394
	1743.57	0.00127	0.00134	0.00757		1743.57	0.01202	0.01333	0.01183			1743.57	0.00488	0.0037	0.00374		1743.57	0.00539	0.00525	0.00647			1741.64	0.00128	0.00966	0.00121		1745.5	0.00166	0.00914	0.00399
	1741.64	0.00127	0.00136	0.00762		1741.64	0.01216	0.01342	0.01197			1741.64	0.00495	0.00375	0.00378		1741.64	0.00543	0.00529	0.0065			1739.71	0.00128	0.00972	0.00122		1743.57	0.00167	0.00916	0.00404
	1739.71	0.00128	0.00139	0.00767		1739.71	0.01231	0.0135	0.01211			1739.71	0.00503	0.00381	0.00384		1739.71	0.00548	0.00535	0.00654			1737.78	0.00133	0.00975	0.00123		1741.64	0.00166	0.00917	0.00409
	1737.78	0.00128	0.0014	0.00772		1737.78	0.01244	0.01359	0.01226			1737.78	0.00509	0.00388	0.00391		1737.78	0.00554	0.0054	0.00661			1735.85	0.00134	0.00973	0.00123		1739.71	0.00166	0.00918	0.00413
	1735.86	0.00131	0.00142	0.00781		1735.86	0.01258	0.01369	0.01243			1735.86	0.00516	0.00396	0.00397		1735.86	0.00558	0.00545	0.00665			1733.92	0.0013	0.00968	0.00124		1737.78	0.00169	0.0092	0.00423
	1733.93	0.00137	0.00149	0.00789		1733.93	0.01276	0.01381	0.01262			1733.93	0.00528	0.00401	0.00404		1733.93	0.00563	0.0055	0.00667			1731.99	0.00133	0.00966	0.00127		1735.86	0.00171	0.00923	0.00432
	1732	0.00138	0.00152	0.00797		1732	0.01297	0.01395	0.01283			1732	0.00539	0.00406	0.00415		1732	0.00571	0.00555	0.00671			1730.06	0.00133	0.00968	0.00131		1733.93	0.0017	0.00928	0.00434
	1730.07	0.00138	0.00156	0.00805		1730.07	0.01318	0.0141	0.01306			1730.07	0.0055	0.00411	0.00425		1730.07	0.00579	0.00561	0.00675			1728.14	0.00132	0.00973	0.00134		1732	0.00172	0.00933	0.00439
	1728.14	0.00141	0.0016	0.00813		1728.14	0.01339	0.01426	0.01329			1728.14	0.0056	0.00418	0.00433		1728.14	0.00586	0.00567	0.0068			1726.21	0.00133	0.00979	0.00138		1730.07	0.00175	0.00936	0.00444
	1726.21	0.00144	0.00164	0.00822		1726.21	0.01361	0.01443	0.01354			1726.21	0.00572	0.00426	0.00443		1726.21	0.00593	0.00574	0.00686			1724.28	0.00134	0.00989	0.00142		1728.14	0.00176	0.00942	0.00449
	1724.28	0.00147	0.00168	0.0083		1724.28	0.01385	0.0146	0.01381			1724.28	0.00587	0.00436	0.00455		1724.28	0.00601	0.00581	0.00691			1722.35	0.00138	0.01	0.00145		1726.21	0.00178	0.00948	0.00458
	1722.35	0.00149	0.00172	0.00836		1722.35	0.0141	0.0148	0.0141			1722.35	0.00603	0.00449	0.0047		1722.35	0.00611	0.0059	0.00697			1720.42	0.00144	0.0101	0.00149		1724.28	0.0018	0.00957	0.0047
	1720.43	0.00151	0.00175	0.00847		1720.43	0.01436	0.01502	0.01443			1720.43	0.00621	0.00466	0.00485		1720.43	0.00621	0.00599	0.00705			1718.49	0.00145	0.01017	0.00154		1722.35	0.00183	0.00966	0.00487
	1718.5	0.00156	0.00182	0.0086		1718.5	0.01469	0.01528	0.01482			1718.5	0.00647	0.00486	0.00505		1718.5	0.00633	0.0061	0.00714			1716.56	0.00148	0.01026	0.00161		1720.43	0.00187	0.00977	0.00508
	1716.57	0.00161	0.0019	0.00874		1716.57	0.0151	0.0156	0.0153			1716.57	0.00683	0.00512	0.00535		1716.57	0.0065	0.00625	0.00726			1714.63	0.00153	0.0104	0.00171		1718.5	0.00189	0.00993	0.00528
	1714.64	0.00164	0.00201	0.00888		1714.64	0.01559	0.01599	0.01585			1714.64	0.0073	0.00541	0.00576		1714.64	0.00672	0.00645	0.00741			1712.71	0.00157	0.0106	0.00184		1716.57	0.00193	0.01014	0.00555
	1712.71	0.00168	0.00212	0.00903		1712.71	0.01616	0.01644	0.01651			1712.71	0.00787	0.00578	0.00624		1712.71	0.00699	0.00668	0.00759			1710.78	0.00165	0.01087	0.00199		1714.64	0.00201	0.01039	0.00588
	1710.78	0.00174	0.00225	0.0092		1710.78	0.01683	0.01702	0.01735			1710.78	0.00856	0.00627	0.00683		1710.78	0.00732	0.00697	0.00783			1708.85	0.00175	0.01126	0.00219		1712.71	0.00211	0.0107	0.00628
	1708.85	0.00182	0.00241	0.00942		1708.85	0.01766	0.01781	0.01851			1708.85	0.00943	0.00691	0.00757		1708.85	0.00773	0.00732	0.00812			1706.92	0.00188	0.01178	0.00244		1710.78	0.00224	0.01111	0.00682
	1706.92	0.00192	0.00262	0.00968		1706.92	0.01876	0.01899	0.02023			1706.92	0.01057	0.00773	0.00852		1706.92	0.00826	0.00777	0.00851			1704.99	0.00208	0.01248	0.00277		1708.85	0.0024	0.01165	0.00749
	1705	0.00203	0.00289	0.00997		1705	0.02024	0.02077	0.0228			1705	0.01201	0.00877	0.00973		1705	0.00895	0.00836	0.009			1703.06	0.00234	0.01339	0.00319		1706.92	0.0026	0.01238	0.00836
	1703.07	0.00217	0.00323	0.01038		1703.07	0.02236	0.02335	0.02647			1703.07	0.0138	0.0101	0.01122		1703.07	0.00985	0.00912	0.00967			1701.13	0.0026	0.01451	0.00372		1705	0.00287	0.01331	0.00947
	1701.14	0.00241	0.00377	0.01092		1701.14	0.02573	0.02669	0.03121			1701.14	0.01623	0.01187	0.01322		1701.14	0.01112	0.01019	0.01061			1699.21	0.00298	0.01585	0.00436		1703.07	0.00322	0.01452	0.01086
	1699.21	0.00271	0.00448	0.01149		1699.21	0.03019	0.03041	0.03643			1699.21	0.01934	0.0141	0.01577		1699.21	0.01281	0.01159	0.01186			1697.28	0.00341	0.01735	0.00507		1701.14	0.00365	0.01618	0.01261
	1697.28	0.003	0.00518	0.01201		1697.28	0.03416	0.03377	0.04114			1697.28	0.02268	0.01647	0.01853		1697.28	0.01464	0.0131	0.01322			1695.35	0.00379	0.01892	0.0058		1699.21	0.00422	0.01833	0.01477
	1695.35	0.00325	0.00574	0.01241		1695.35	0.03648	0.03621	0.04455			1695.35	0.02568	0.01856	0.021		1695.35	0.0162	0.0144	0.01439			1693.42	0.0042	0.02048	0.00648		1697.28	0.00491	0.0208	0.01716
	1693.42	0.00339	0.00605	0.01276		1693.42	0.03722	0.03766	0.04657			1693.42	0.02784	0.02006	0.02281		1693.42	0.01725	0.01528	0.01517			1691.49	0.00453	0.02195	0.00709		1695.35	0.0056	0.02339	0.01954
	1691.5	0.00352	0.00627	0.01317		1691.5	0.03758	0.03856	0.04783			1691.5	0.02932	0.0211	0.02407		1691.5	0.01795	0.01588	0.01569			1689.56	0.00484	0.02333	0.00763		1693.42	0.00624	0.02569	0.02167
	1689.57	0.00371	0.00657	0.01363		1689.57	0.0385	0.0395	0.04916			1689.57	0.03068	0.02208	0.02522		1689.57	0.01864	0.01648	0.01622			1687.63	0.00517	0.02465	0.00813		1691.5	0.0068	0.02764	0.02347
	1687.64	0.00391	0.00697	0.0142		1687.64	0.04011	0.04091	0.05114			1687.64	0.03213	0.02317	0.02642		1687.64	0.01947	0.01718	0.01687			1685.7	0.00548	0.02596	0.00865		1689.57	0.00731	0.02949	0.02512
	1685.71	0.00418	0.0075	0.0149		1685.71	0.04243	0.04295	0.05397			1685.71	0.03382	0.02442	0.02778		1685.71	0.02046	0.01801	0.01763			1683.78	0.00581	0.02734	0.00919		1687.64	0.0078	0.03137	0.02678
	1683.78	0.00452	0.00817	0.01562		1683.78	0.04536	0.04551	0.05752			1683.78	0.03583	0.02578	0.02939		1683.78	0.02161	0.01899	0.01852			1681.85	0.00621	0.02882	0.00976		1685.71	0.00829	0.0334	0.02846
	1681.85	0.00483	0.00881	0.0163		1681.85	0.04839	0.0484	0.06151			1681.85	0.03786	0.02716	0.03108		1681.85	0.02281	0.02001	0.01944			1679.92	0.00657	0.03037	0.01034		1683.78	0.00884	0.03564	0.03022
	1679.92	0.00513	0.00944	0.01699		1679.92	0.05135	0.05146	0.06571			1679.92	0.03985	0.02855	0.03273		1679.92	0.024	0.02102	0.02037			1677.99	0.00692	0.03192	0.01091		1681.85	0.00947	0.03787	0.032
	1677.99	0.00545	0.01008	0.01774		1677.99	0.05441	0.05461	0.07002			1677.99	0.04186	0.02999	0.03437		1677.99	0.02522	0.02205	0.02132			1676.06	0.00725	0.03347	0.01147		1679.92	0.01008	0.04006	0.03374
	1676.07	0.00581	0.01077	0.01853		1676.07	0.05768	0.05783	0.07443			1676.07	0.04396	0.03149	0.03605		1676.07	0.02648	0.02314	0.02231			1674.13	0.00762	0.03502	0.01202		1677.99	0.01067	0.04228	0.03549
	1674.14	0.00618	0.01148	0.0193		1674.14	0.06107	0.06111	0.07893			1674.14	0.0461	0.033	0.03777		1674.14	0.02777	0.02424	0.02334			1672.2	0.00799	0.03653	0.01256		1676.07	0.01123	0.04456	0.03724
	1672.21	0.00654	0.01219	0.02014		1672.21	0.06439	0.06445	0.0835			1672.21	0.04817	0.03447	0.03946		1672.21	0.02904	0.02532	0.02434			1670.27	0.00829	0.03796	0.01309		1674.14	0.0118	0.04684	0.03899
	1670.28	0.00695	0.01298	0.02103		1670.28	0.06782	0.06786	0.08816			1670.28	0.05024	0.03592	0.04112		1670.28	0.0303	0.0264	0.02533			1668.35	0.00859	0.03934	0.01359		1672.21	0.01237	0.04902	0.0407
	1668.35	0.0074	0.01383	0.02191		1668.35	0.07141	0.07137	0.09297			1668.35	0.05232	0.03735	0.04282		1668.35	0.03156	0.0275	0.02633			1666.42	0.00891	0.04065	0.01407		1670.28	0.01289	0.05115	0.04232
	1666.42	0.00785	0.01469	0.02283		1666.42	0.07495	0.07501	0.09795			1666.42	0.05428	0.03872	0.04444		1666.42	0.03275	0.02855	0.02729			1664.49	0.00918	0.0419	0.01452		1668.35	0.0134	0.05324	0.04392
	1664.49	0.00835	0.01563	0.02386		1664.49	0.07862	0.07883	0.10317			1664.49	0.05613	0.04003	0.04596		1664.49	0.0339	0.02957	0.02822			1662.56	0.00944	0.04309	0.01493		1666.42	0.01389	0.05518	0.04544
	1662.56	0.00894	0.0167	0.02491		1662.56	0.08264	0.08281	0.1086			1662.56	0.05796	0.04132	0.04745		1662.56	0.03504	0.03057	0.02913			1660.63	0.00971	0.04424	0.0153		1664.49	0.01433	0.05701	0.04687
	1660.64	0.00955	0.01781	0.02587		1660.64	0.0868	0.08682	0.11404			1660.64	0.05971	0.04255	0.0489		1660.64	0.03615	0.03155	0.03002			1658.7	0.00997	0.04533	0.01564		1662.56	0.01474	0.05875	0.04824
	1658.71	0.0101	0.01882	0.02663		1658.71	0.09075	0.09058	0.11916			1658.71	0.06132	0.0437	0.05024		1658.71	0.0372	0.03249	0.03089			1656.77	0.01021	0.04634	0.01593		1660.64	0.01512	0.06035	0.04955
	1656.78	0.01051	0.01957	0.02719		1656.78	0.09412	0.0938	0.12354			1656.78	0.06275	0.04477	0.05143		1656.78	0.03817	0.03337	0.0317			1654.84	0.01037	0.04724	0.01621		1658.71	0.01547	0.06179	0.05078
	1654.85	0.01073	0.01999	0.02758		1654.85	0.09676	0.09623	0.12685			1654.85	0.06415	0.04583	0.05252		1654.85	0.03912	0.03422	0.03251			1652.92	0.01049	0.04812	0.01649		1656.78	0.01576	0.06305	0.05191
	1652.92	0.01074	0.02001	0.02773		1652.92	0.09861	0.09774	0.1289			1652.92	0.06574	0.04692	0.05375		1652.92	0.04014	0.03515	0.03336			1650.99	0.01076	0.04904	0.01678		1654.85	0.01594	0.06424	0.05298
	1650.99	0.01049	0.01964	0.02775		1650.99	0.09933	0.09836	0.12969			1650.99	0.06723	0.04795	0.05504		1650.99	0.04114	0.03606	0.0342			1649.06	0.01096	0.04994	0.01708		1652.92	0.0161	0.06542	0.05401
	1649.06	0.01022	0.01916	0.02777		1649.06	0.09927	0.09831	0.12953			1649.06	0.06855	0.04889	0.0562		1649.06	0.04204	0.03687	0.03493			1647.13	0.01107	0.05078	0.01737		1650.99	0.01641	0.06651	0.05512
	1647.13	0.00998	0.01867	0.02783		1647.13	0.09912	0.09795	0.12891			1647.13	0.06996	0.04988	0.05737		1647.13	0.04296	0.0377	0.03569			1645.2	0.01122	0.05165	0.01766		1649.06	0.01671	0.06752	0.05615
	1645.21	0.00976	0.01823	0.0279		1645.21	0.09921	0.09765	0.12835			1645.21	0.07157	0.05098	0.05871		1645.21	0.04398	0.03861	0.03651			1643.27	0.01141	0.05259	0.01794		1647.13	0.01695	0.06862	0.0572
	1643.28	0.00959	0.01789	0.02801		1643.28	0.09966	0.09769	0.12822			1643.28	0.07331	0.0522	0.0602		1643.28	0.04509	0.03957	0.0374			1641.34	0.01159	0.05357	0.01822		1645.21	0.01718	0.06985	0.05834
	1641.35	0.00948	0.01768	0.02813		1641.35	0.10059	0.09828	0.12884			1641.35	0.0753	0.0536	0.06187		1641.35	0.04633	0.04064	0.03839			1639.41	0.01179	0.05455	0.01846		1643.28	0.01747	0.07113	0.05955
	1639.42	0.00941	0.01756	0.02829		1639.42	0.10208	0.09957	0.13046			1639.42	0.07767	0.05531	0.06384		1639.42	0.0478	0.04189	0.03954			1637.49	0.01195	0.05546	0.01867		1641.35	0.01776	0.07248	0.06077
	1637.49	0.0094	0.01755	0.0285		1637.49	0.10434	0.10175	0.13332			1637.49	0.08066	0.05745	0.06628		1637.49	0.04962	0.04341	0.04094			1635.56	0.01208	0.05627	0.01883		1639.42	0.01806	0.0739	0.06199
	1635.56	0.00945	0.01766	0.02873		1635.56	0.10764	0.10493	0.1376			1635.56	0.0845	0.06015	0.0694		1635.56	0.05195	0.04534	0.04272			1633.63	0.01221	0.05696	0.01894		1637.49	0.01831	0.07532	0.0631
	1633.63	0.0095	0.01787	0.02893		1633.63	0.11179	0.10916	0.14339			1633.63	0.08882	0.06316	0.07292		1633.63	0.05467	0.04759	0.04481			1631.7	0.01228	0.05743	0.01893		1635.56	0.01853	0.07667	0.06403
	1631.7	0.00957	0.01816	0.02912		1631.7	0.11658	0.11438	0.15062			1631.7	0.09268	0.06587	0.076		1631.7	0.05735	0.04981	0.0469			1629.77	0.01223	0.05756	0.01876		1633.63	0.01874	0.07778	0.06468
	1629.78	0.00968	0.01854	0.02929		1629.78	0.12217	0.12039	0.15903			1629.78	0.09486	0.06746	0.07758		1629.78	0.05932	0.05149	0.04854			1627.84	0.01209	0.05725	0.0184		1631.7	0.01888	0.0785	0.06495
	1627.85	0.00979	0.01894	0.02937		1627.85	0.12834	0.12667	0.16789			1627.85	0.09391	0.0669	0.07653		1627.85	0.05968	0.05193	0.04908			1625.91	0.01183	0.05647	0.01784		1629.78	0.01888	0.07873	0.06468
	1625.92	0.00987	0.01928	0.02931		1625.92	0.13413	0.13237	0.17596			1625.92	0.08929	0.0638	0.07252		1625.92	0.05796	0.05071	0.04811			1623.98	0.01141	0.05521	0.01708		1627.85	0.0187	0.07831	0.06378
	1623.99	0.00989	0.01944	0.02904		1623.99	0.13838	0.13637	0.18161			1623.99	0.08208	0.05888	0.06647		1623.99	0.05461	0.04819	0.0459			1622.06	0.01091	0.05352	0.01618		1625.92	0.01831	0.07706	0.06215
	1622.06	0.00976	0.01924	0.02851		1622.06	0.13975	0.13763	0.18331			1622.06	0.07418	0.05344	0.05995		1622.06	0.05075	0.04523	0.04324			1620.13	0.01039	0.05151	0.01518		1623.99	0.01769	0.07493	0.05974
	1620.13	0.00945	0.0186	0.02774		1620.13	0.13747	0.13553	0.18014			1620.13	0.06711	0.04856	0.05415		1620.13	0.04728	0.04256	0.04082			1618.2	0.00977	0.04926	0.01413		1622.06	0.01692	0.07207	0.05672
	1618.2	0.00902	0.01756	0.0268		1618.2	0.13168	0.13021	0.17227			1618.2	0.06116	0.04445	0.04926		1618.2	0.0444	0.04032	0.03879			1616.27	0.00913	0.04694	0.0131		1620.13	0.01605	0.06881	0.05341
	1616.27	0.00848	0.01623	0.02583		1616.27	0.1233	0.12246	0.16089			1616.27	0.05619	0.04095	0.04516		1616.27	0.042	0.03845	0.03708			1614.34	0.00859	0.04469	0.01213		1618.2	0.0151	0.0653	0.04985
	1614.35	0.00792	0.01485	0.02489		1614.35	0.11423	0.11347	0.14774			1614.35	0.05214	0.03807	0.04189		1614.35	0.04004	0.03691	0.03567			1612.41	0.0081	0.04258	0.01126		1616.27	0.01412	0.06167	0.04613
	1612.42	0.00742	0.0136	0.024		1612.42	0.10562	0.10433	0.13445			1612.42	0.04882	0.03571	0.03922		1612.42	0.0384	0.03561	0.03449			1610.48	0.00762	0.04065	0.01049		1614.35	0.01326	0.05823	0.04269
	1610.49	0.00697	0.01249	0.02316		1610.49	0.09761	0.0958	0.12211			1610.49	0.04602	0.0337	0.03694		1610.49	0.03696	0.03446	0.03344			1608.56	0.00721	0.03892	0.00981		1612.42	0.0125	0.05512	0.03961
	1608.56	0.00657	0.01152	0.0224		1608.56	0.0905	0.08829	0.11134			1608.56	0.04373	0.03206	0.03508		1608.56	0.03571	0.03344	0.03252			1606.63	0.00686	0.03739	0.00924		1610.49	0.01178	0.05228	0.03683
	1606.63	0.00623	0.01074	0.0217		1606.63	0.08447	0.08197	0.10234			1606.63	0.04194	0.03076	0.03362		1606.63	0.03465	0.03256	0.03171			1604.7	0.00657	0.03606	0.00876		1608.56	0.01114	0.04975	0.03439
	1604.7	0.00595	0.01012	0.02107		1604.7	0.07952	0.07682	0.09511			1604.7	0.04054	0.02976	0.0325		1604.7	0.03377	0.0318	0.03101			1602.77	0.00631	0.0349	0.00837		1606.63	0.01059	0.04754	0.03232
	1602.77	0.00573	0.00964	0.02048		1602.77	0.0755	0.07273	0.08944			1602.77	0.03946	0.02898	0.03164		1602.77	0.03302	0.03116	0.0304			1600.84	0.00609	0.0339	0.00805		1604.7	0.01012	0.04563	0.03058
	1600.84	0.00555	0.00928	0.01995		1600.84	0.07227	0.06953	0.08508			1600.84	0.03865	0.02838	0.031		1600.84	0.03238	0.0306	0.02987			1598.91	0.00591	0.03302	0.00779		1602.77	0.00972	0.04398	0.02912
	1598.92	0.00541	0.00902	0.01944		1598.92	0.06966	0.06702	0.08177			1598.92	0.03808	0.02796	0.03055		1598.92	0.03184	0.03012	0.02941			1596.98	0.00577	0.03227	0.0076		1600.84	0.00938	0.04255	0.02791
	1596.99	0.0053	0.00882	0.01895		1596.99	0.06751	0.06506	0.07925			1596.99	0.0377	0.02767	0.03026		1596.99	0.03137	0.02969	0.02898			1595.05	0.00566	0.03162	0.00745		1598.92	0.00911	0.04135	0.02695
	1595.06	0.0052	0.00869	0.0185		1595.06	0.06572	0.06352	0.07734			1595.06	0.03747	0.0275	0.0301		1595.06	0.03092	0.02924	0.02856			1593.13	0.00558	0.03107	0.00735		1596.99	0.00888	0.04034	0.0262
	1593.13	0.00512	0.00861	0.01809		1593.13	0.06422	0.06231	0.07595			1593.13	0.03737	0.02741	0.03003		1593.13	0.03048	0.02879	0.02812			1591.2	0.00552	0.03063	0.00729		1595.06	0.0087	0.0395	0.02565
	1591.2	0.00506	0.00858	0.01771		1591.2	0.063	0.06142	0.075			1591.2	0.0374	0.02742	0.03007		1591.2	0.03005	0.02832	0.02768			1589.27	0.00547	0.03028	0.00727		1593.13	0.00856	0.0388	0.02526
	1589.27	0.00502	0.0086	0.01737		1589.27	0.06209	0.06084	0.0745			1589.27	0.03756	0.02751	0.03022		1589.27	0.02965	0.02787	0.02726			1587.34	0.00546	0.03005	0.00729		1591.2	0.00846	0.03824	0.02501
	1587.34	0.005	0.00866	0.01706		1587.34	0.0615	0.06056	0.07442			1587.34	0.03786	0.02769	0.03047		1587.34	0.02932	0.02746	0.02687			1585.41	0.00547	0.02994	0.00734		1589.27	0.0084	0.03781	0.02491
	1585.42	0.00499	0.00877	0.01682		1585.42	0.06121	0.06058	0.07477			1585.42	0.03824	0.02795	0.0308		1585.42	0.02906	0.0271	0.02653			1583.48	0.0055	0.02996	0.00742		1587.34	0.00836	0.03753	0.02496
	1583.49	0.00501	0.00891	0.01662		1583.49	0.06122	0.0609	0.07554			1583.49	0.03871	0.02827	0.03119		1583.49	0.02888	0.0268	0.02625			1581.55	0.00555	0.0301	0.00754		1585.42	0.00836	0.03738	0.02514
	1581.56	0.00505	0.00909	0.01645		1581.56	0.06152	0.06151	0.07669			1581.56	0.03925	0.02865	0.03163		1581.56	0.02878	0.02658	0.02604			1579.62	0.00564	0.03034	0.00768		1583.49	0.00839	0.03738	0.02543
	1579.63	0.00508	0.00928	0.01635		1579.63	0.06206	0.06239	0.07823			1579.63	0.03988	0.02911	0.03213		1579.63	0.02878	0.02644	0.02593			1577.7	0.0057	0.03065	0.00787		1581.56	0.00846	0.03753	0.02586
	1577.7	0.00516	0.00954	0.01633		1577.7	0.06291	0.06354	0.08014			1577.7	0.04065	0.02966	0.03271		1577.7	0.02889	0.02642	0.0259			1575.77	0.00579	0.03108	0.00809		1579.63	0.00857	0.03782	0.02642
	1575.77	0.00528	0.00986	0.01635		1575.77	0.06411	0.06496	0.0824			1575.77	0.04166	0.03033	0.03347		1575.77	0.02913	0.02651	0.02596			1573.84	0.00596	0.03165	0.00835		1577.7	0.00867	0.03829	0.02709
	1573.84	0.00538	0.01017	0.0164		1573.84	0.06548	0.06659	0.08493			1573.84	0.04278	0.03109	0.0344		1573.84	0.02949	0.02671	0.02612			1571.91	0.00614	0.03231	0.00865		1575.77	0.00882	0.03896	0.02787
	1571.91	0.00549	0.01049	0.01652		1571.91	0.06696	0.0684	0.0877			1571.91	0.04397	0.03192	0.03539		1571.91	0.02993	0.02698	0.02636			1569.98	0.00628	0.03305	0.00896		1573.84	0.00908	0.03975	0.02882
	1569.99	0.00565	0.01086	0.01669		1569.99	0.06872	0.07037	0.09067			1569.99	0.04533	0.03285	0.03645		1569.99	0.03046	0.02733	0.02669			1568.05	0.00648	0.03389	0.0093		1571.91	0.00936	0.04067	0.02985
	1568.06	0.0058	0.01125	0.01689		1568.06	0.07064	0.07247	0.09381			1568.06	0.04679	0.03386	0.03763		1568.06	0.03107	0.02775	0.02708			1566.12	0.00668	0.03481	0.00963		1569.99	0.00963	0.04173	0.03094
	1566.13	0.00596	0.01165	0.01713		1566.13	0.07262	0.07466	0.09707			1566.13	0.04829	0.0349	0.03884		1566.13	0.03172	0.02822	0.02751			1564.19	0.0069	0.03577	0.00996		1568.06	0.00994	0.04289	0.03211
	1564.2	0.00612	0.01207	0.01739		1564.2	0.07465	0.07693	0.10044			1564.2	0.04977	0.03596	0.04005		1564.2	0.03238	0.0287	0.02796			1562.27	0.00713	0.0367	0.01028		1566.13	0.01027	0.0441	0.0333
	1562.27	0.0063	0.01248	0.01776		1562.27	0.0767	0.07931	0.10395			1562.27	0.05119	0.03703	0.04119		1562.27	0.03302	0.02919	0.02843			1560.34	0.0073	0.03758	0.0106		1564.2	0.01061	0.04535	0.0345
	1560.34	0.00655	0.01298	0.01826		1560.34	0.07903	0.08181	0.10761			1560.34	0.05268	0.03812	0.04233		1560.34	0.03368	0.02969	0.02892			1558.41	0.00747	0.03845	0.01092		1562.27	0.01092	0.0466	0.0357
	1558.41	0.00683	0.01356	0.01877		1558.41	0.0817	0.08438	0.11135			1558.41	0.05428	0.03921	0.04357		1558.41	0.03439	0.03023	0.02943			1556.48	0.00773	0.03933	0.01126		1560.34	0.01118	0.04791	0.03685
	1556.48	0.00705	0.01407	0.01928		1556.48	0.08418	0.08688	0.11495			1556.48	0.05575	0.04019	0.0448		1556.48	0.03507	0.03075	0.02994			1554.55	0.00789	0.04019	0.01158		1558.41	0.01146	0.04927	0.03798
	1554.56	0.00727	0.01455	0.01979		1554.56	0.08638	0.08917	0.11824			1554.56	0.05708	0.04107	0.04591		1554.56	0.03569	0.03124	0.0304			1552.62	0.00805	0.04101	0.01188		1556.48	0.01183	0.05054	0.03909
	1552.63	0.00747	0.01494	0.02028		1552.63	0.08838	0.09117	0.12109			1552.63	0.05832	0.04192	0.04692		1552.63	0.03627	0.03172	0.03084			1550.69	0.00821	0.0418	0.01214		1554.56	0.01218	0.05174	0.04006
	1550.7	0.00762	0.01523	0.02077		1550.7	0.09014	0.09284	0.12346			1550.7	0.05945	0.04271	0.04784		1550.7	0.03683	0.03219	0.03128			1548.76	0.00836	0.04259	0.01237		1552.63	0.01248	0.05289	0.04099
	1548.77	0.00775	0.01543	0.02126		1548.77	0.09165	0.09419	0.12533			1548.77	0.06047	0.04343	0.04866		1548.77	0.03735	0.03265	0.03172			1546.84	0.00851	0.04335	0.01255		1550.7	0.01276	0.05398	0.04185
	1546.84	0.00784	0.01554	0.02176		1546.84	0.09295	0.09527	0.12678			1546.84	0.06137	0.04409	0.04939		1546.84	0.03785	0.03309	0.03217			1544.91	0.00865	0.04404	0.01269		1548.77	0.013	0.05499	0.04264
	1544.91	0.00791	0.01559	0.02226		1544.91	0.09415	0.09618	0.12793			1544.91	0.06215	0.04469	0.05001		1544.91	0.03833	0.03351	0.03261			1542.98	0.00875	0.04464	0.01279		1546.84	0.01321	0.05589	0.04334
	1542.98	0.00796	0.0156	0.02283		1542.98	0.09535	0.09703	0.12893			1542.98	0.06281	0.04522	0.05048		1542.98	0.03878	0.03393	0.03305			1541.05	0.00879	0.04513	0.01287		1544.91	0.01338	0.05666	0.04393
	1541.05	0.00803	0.01561	0.02348		1541.05	0.09672	0.09792	0.12993			1541.05	0.06341	0.04569	0.05088		1541.05	0.03922	0.03435	0.03348			1539.12	0.00879	0.04555	0.01292		1542.98	0.01346	0.05729	0.04438
	1539.13	0.00811	0.01563	0.02407		1539.13	0.09833	0.0989	0.13099			1539.13	0.064	0.04605	0.0513		1539.13	0.03966	0.0348	0.03393			1537.19	0.00887	0.04592	0.01295		1541.05	0.01349	0.0578	0.04467
	1537.2	0.00814	0.01561	0.02463		1537.2	0.09991	0.09997	0.13212			1537.2	0.06442	0.04632	0.05166		1537.2	0.04007	0.03522	0.03438			1535.26	0.00887	0.04619	0.01293		1539.13	0.01352	0.05819	0.0448
	1535.27	0.00821	0.01561	0.02519		1535.27	0.10149	0.10111	0.13331			1535.27	0.06465	0.04647	0.05185		1535.27	0.0404	0.03558	0.03478			1533.33	0.00882	0.04636	0.01286		1537.2	0.01362	0.05844	0.04488
	1533.34	0.00828	0.01562	0.02568		1533.34	0.10321	0.10228	0.13454			1533.34	0.06473	0.04652	0.05189		1533.34	0.04067	0.03591	0.03515			1531.41	0.00879	0.04646	0.01274		1535.27	0.01365	0.05857	0.0448
	1531.41	0.00832	0.01558	0.02609		1531.41	0.1049	0.10342	0.13571			1531.41	0.06463	0.04646	0.05179		1531.41	0.04087	0.03618	0.03549			1529.48	0.00874	0.04649	0.01257		1533.34	0.0136	0.05857	0.04456
	1529.48	0.00833	0.0155	0.0264		1529.48	0.10636	0.10442	0.13668			1529.48	0.0643	0.04627	0.05152		1529.48	0.04097	0.03637	0.03574			1527.55	0.00865	0.04642	0.01236		1531.41	0.01352	0.05844	0.04421
	1527.55	0.00833	0.01537	0.02659		1527.55	0.10755	0.10517	0.13731			1527.55	0.06376	0.04593	0.05108		1527.55	0.04095	0.03647	0.03591			1525.62	0.00855	0.04624	0.0121		1529.48	0.01342	0.05816	0.04376
	1525.62	0.00829	0.01516	0.02667		1525.62	0.10833	0.10557	0.13745			1525.62	0.063	0.04546	0.05045		1525.62	0.04084	0.03647	0.036			1523.69	0.00841	0.04591	0.01181		1527.55	0.01326	0.05773	0.04317
	1523.7	0.00822	0.01491	0.02666		1523.7	0.10858	0.10552	0.13696			1523.7	0.06209	0.04487	0.04969		1523.7	0.04062	0.0364	0.036			1521.76	0.00824	0.04547	0.0115		1525.62	0.01305	0.05715	0.04246
	1521.77	0.00812	0.01461	0.02652		1521.77	0.10825	0.1049	0.13571			1521.77	0.06109	0.0442	0.04886		1521.77	0.04032	0.03626	0.03594			1519.83	0.00808	0.04492	0.01117		1523.7	0.01279	0.05644	0.04164
	1519.84	0.00798	0.01423	0.02623		1519.84	0.10725	0.1036	0.13352			1519.84	0.06	0.04346	0.04798		1519.84	0.03995	0.03607	0.03582			1517.91	0.00789	0.04425	0.01082		1521.77	0.01251	0.0556	0.04071
	1517.91	0.00779	0.01379	0.0258		1517.91	0.10543	0.1015	0.13023			1517.91	0.05871	0.04259	0.04695		1517.91	0.03947	0.03577	0.03558			1515.98	0.00765	0.04345	0.01043		1519.84	0.01223	0.05463	0.03971
	1515.98	0.00754	0.01324	0.02522		1515.98	0.10261	0.09855	0.12578			1515.98	0.057	0.04143	0.0456		1515.98	0.03879	0.0353	0.03517			1514.05	0.0074	0.0425	0.01		1517.91	0.01193	0.05352	0.03861
	1514.05	0.00723	0.01256	0.02453		1514.05	0.09881	0.09482	0.12027			1514.05	0.05478	0.03992	0.04382		1514.05	0.03787	0.03461	0.03457			1512.12	0.00714	0.04141	0.00952		1515.98	0.01158	0.05218	0.03734
	1512.12	0.00689	0.01181	0.02378		1512.12	0.09437	0.09052	0.11401			1512.12	0.05218	0.03816	0.04172		1512.12	0.03678	0.03375	0.03381			1510.19	0.00688	0.04017	0.00902		1514.05	0.01118	0.05062	0.0359
	1510.19	0.00654	0.01106	0.02299		1510.19	0.08974	0.08594	0.10743			1510.19	0.04942	0.0363	0.03949		1510.19	0.03561	0.03283	0.03297			1508.26	0.00657	0.03882	0.00851		1512.12	0.01075	0.0489	0.03435
	1508.27	0.00621	0.01035	0.02216		1508.27	0.08511	0.08135	0.10089			1508.27	0.04665	0.03443	0.0372		1508.27	0.03441	0.03189	0.03208			1506.33	0.00621	0.03743	0.00803		1510.19	0.0103	0.04713	0.03279
	1506.34	0.00588	0.00967	0.02136		1506.34	0.08047	0.07696	0.0947			1506.34	0.0439	0.0325	0.03491		1506.34	0.0332	0.03092	0.03114			1504.4	0.00593	0.03611	0.00759		1508.27	0.0098	0.04533	0.03118
	1504.41	0.00554	0.00904	0.02061		1504.41	0.07624	0.07293	0.08907			1504.41	0.04135	0.03068	0.03285		1504.41	0.03209	0.03004	0.03025			1502.48	0.00572	0.03486	0.0072		1506.34	0.00926	0.04349	0.02948
	1502.48	0.00525	0.00851	0.01992		1502.48	0.07259	0.06932	0.08408			1502.48	0.03907	0.02908	0.03106		1502.48	0.03112	0.02925	0.02944			1500.55	0.00548	0.03362	0.00683		1504.41	0.00884	0.04173	0.02793
	1500.55	0.00501	0.00804	0.01925		1500.55	0.06925	0.06609	0.07967			1500.55	0.03699	0.02762	0.02939		1500.55	0.03021	0.02853	0.02867			1498.62	0.00525	0.03235	0.00647		1502.48	0.00853	0.04017	0.02664
	1498.62	0.00478	0.00759	0.01865		1498.62	0.06613	0.06318	0.07575			1498.62	0.03498	0.02622	0.02776		1498.62	0.02934	0.02783	0.02792			1496.69	0.005	0.03108	0.00612		1500.55	0.00821	0.03877	0.02545
	1496.69	0.00458	0.00719	0.01812		1496.69	0.06328	0.06058	0.07226			1496.69	0.03297	0.02478	0.02613		1496.69	0.0285	0.02717	0.02719			1494.76	0.00479	0.02985	0.00578		1498.62	0.00788	0.03743	0.0243
	1494.76	0.00437	0.00682	0.01771		1494.76	0.06081	0.05831	0.06921			1494.76	0.03094	0.02331	0.02449		1494.76	0.0277	0.02654	0.02649			1492.83	0.0046	0.02868	0.00546		1496.69	0.00755	0.03608	0.02311
	1492.84	0.00421	0.00652	0.01746		1492.84	0.05883	0.05642	0.06667			1492.84	0.02898	0.0219	0.02291		1492.84	0.027	0.02601	0.02587			1490.9	0.0044	0.0276	0.00516		1494.76	0.00725	0.03475	0.02191
	1490.91	0.00412	0.00628	0.01739		1490.91	0.05735	0.05497	0.06471			1490.91	0.02717	0.0206	0.02145		1490.91	0.02646	0.02563	0.02538			1488.97	0.00422	0.02666	0.0049		1492.84	0.00699	0.03354	0.0208
	1488.98	0.00407	0.00612	0.01752		1488.98	0.05648	0.05405	0.0634			1488.98	0.0256	0.01944	0.02015		1488.98	0.02616	0.0255	0.0251			1487.05	0.00409	0.02593	0.0047		1490.91	0.00675	0.0325	0.0198
	1487.05	0.00406	0.00603	0.01786		1487.05	0.05637	0.05374	0.06286			1487.05	0.02431	0.01847	0.01908		1487.05	0.02621	0.02571	0.02513			1485.12	0.00399	0.02546	0.00454		1488.98	0.00654	0.03169	0.01892
	1485.12	0.0041	0.00602	0.01841		1485.12	0.05705	0.05409	0.06315			1485.12	0.0233	0.01771	0.01822		1485.12	0.02667	0.02633	0.02553			1483.19	0.00393	0.02523	0.00445		1487.05	0.00639	0.03116	0.01821
	1483.19	0.0042	0.00609	0.01912		1483.19	0.05855	0.05512	0.06428			1483.19	0.02254	0.01712	0.01755		1483.19	0.02759	0.02742	0.02634			1481.26	0.00391	0.02525	0.0044		1485.12	0.00633	0.03097	0.01771
	1481.26	0.00435	0.00624	0.01992		1481.26	0.06079	0.05676	0.0662			1481.26	0.02202	0.01671	0.01707		1481.26	0.02898	0.02899	0.02759			1479.33	0.00394	0.02548	0.00441		1483.19	0.00634	0.03116	0.01741
	1479.34	0.00453	0.00644	0.02077		1479.34	0.06356	0.05888	0.06874			1479.34	0.02175	0.01647	0.01677		1479.34	0.03075	0.03091	0.02917			1477.4	0.004	0.02588	0.00446		1481.26	0.00644	0.03174	0.0173
	1477.41	0.00474	0.0067	0.02162		1477.41	0.0666	0.06129	0.07168			1477.41	0.02173	0.01643	0.01669		1477.41	0.03265	0.03296	0.03087			1475.47	0.0041	0.02636	0.00456		1479.34	0.0066	0.03265	0.01741
	1475.48	0.00498	0.00699	0.02245		1475.48	0.06964	0.06376	0.07474			1475.48	0.02196	0.01658	0.01681		1475.48	0.0344	0.03483	0.03243			1473.54	0.0042	0.02689	0.00468		1477.41	0.00682	0.03377	0.01771
	1473.55	0.00521	0.0073	0.0232		1473.55	0.0725	0.06607	0.0776			1473.55	0.02238	0.01688	0.0171		1473.55	0.0358	0.03629	0.03365			1471.62	0.00429	0.0274	0.00482		1475.48	0.00706	0.03497	0.01817
	1471.62	0.00541	0.0076	0.02377		1471.62	0.07496	0.06802	0.08001			1471.62	0.02289	0.01721	0.01747		1471.62	0.03672	0.03723	0.03444			1469.69	0.0044	0.02785	0.00494		1473.55	0.00728	0.0361	0.01871
	1469.69	0.00553	0.0078	0.02417		1469.69	0.07672	0.06948	0.08179			1469.69	0.02327	0.01747	0.01778		1469.69	0.03713	0.03763	0.03481			1467.76	0.00444	0.02816	0.00503		1471.62	0.00745	0.03703	0.01921
	1467.76	0.00562	0.00795	0.0244		1467.76	0.07778	0.07042	0.08292			1467.76	0.02343	0.01758	0.0179		1467.76	0.03711	0.0376	0.0348			1465.83	0.00445	0.02836	0.0051		1469.69	0.00759	0.03765	0.01961
	1465.83	0.00568	0.00805	0.02447		1465.83	0.0783	0.07091	0.08352			1465.83	0.0234	0.01756	0.01787		1465.83	0.03673	0.03722	0.0345			1463.9	0.00447	0.02847	0.00517		1467.76	0.00765	0.03795	0.01982
	1463.91	0.00571	0.00813	0.02437		1463.91	0.07842	0.07109	0.08378			1463.91	0.0233	0.01748	0.0178		1463.91	0.03615	0.03662	0.03399			1461.97	0.00454	0.02853	0.00524		1465.83	0.00766	0.03801	0.01992
	1461.98	0.00568	0.00817	0.02413		1461.98	0.07825	0.07109	0.08388			1461.98	0.02322	0.01744	0.0178		1461.98	0.03551	0.03595	0.03342			1460.04	0.00461	0.0285	0.00532		1463.91	0.00766	0.03796	0.02005
	1460.05	0.00565	0.00819	0.0238		1460.05	0.07791	0.07098	0.08391			1460.05	0.02328	0.01752	0.01792		1460.05	0.03494	0.03534	0.03288			1458.11	0.00464	0.02837	0.0054		1461.98	0.0077	0.03793	0.02031
	1458.12	0.00564	0.00822	0.02337		1458.12	0.07742	0.0708	0.08391			1458.12	0.02356	0.01774	0.01822		1458.12	0.03445	0.03479	0.03237			1456.19	0.00466	0.02817	0.00548		1460.05	0.00777	0.03799	0.02072
	1456.19	0.00558	0.00822	0.02289		1456.19	0.07675	0.07053	0.08382			1456.19	0.02395	0.01801	0.01861		1456.19	0.03401	0.03428	0.03186			1454.26	0.00468	0.02794	0.00553		1458.12	0.00784	0.03813	0.02119
	1454.26	0.00547	0.00816	0.02243		1454.26	0.07591	0.07015	0.08356			1454.26	0.02416	0.01815	0.01887		1454.26	0.03355	0.03377	0.03136			1452.33	0.00464	0.02766	0.00555		1456.19	0.00789	0.0382	0.0216
	1452.33	0.00536	0.00808	0.02203		1452.33	0.07496	0.06963	0.08309			1452.33	0.02414	0.01815	0.01892		1452.33	0.03307	0.03326	0.03085			1450.4	0.00458	0.02733	0.00553		1454.26	0.00792	0.03807	0.02185
	1450.4	0.00527	0.008	0.02175		1450.4	0.07396	0.06898	0.0824			1450.4	0.02404	0.0181	0.0189		1450.4	0.03253	0.0327	0.03033			1448.47	0.00453	0.02701	0.00549		1452.33	0.00791	0.03778	0.02188
	1448.48	0.00521	0.00792	0.02158		1448.48	0.07293	0.06821	0.0815			1448.48	0.024	0.01807	0.0189		1448.48	0.0319	0.03204	0.02974			1446.54	0.00449	0.02675	0.00544		1450.4	0.00786	0.03739	0.02179
	1446.55	0.00517	0.00785	0.02153		1446.55	0.07194	0.06735	0.08041			1446.55	0.02399	0.01807	0.01892		1446.55	0.03116	0.03125	0.02906			1444.61	0.00447	0.02654	0.00538		1448.48	0.00777	0.03693	0.02163
	1444.62	0.00513	0.00778	0.02157		1444.62	0.07101	0.06643	0.07917			1444.62	0.024	0.01808	0.01893		1444.62	0.03038	0.03042	0.02836			1442.68	0.00444	0.02639	0.00532		1446.55	0.00768	0.03641	0.02141
	1442.69	0.00512	0.00773	0.02167		1442.69	0.07015	0.06545	0.07781			1442.69	0.02399	0.01808	0.01893		1442.69	0.02953	0.02954	0.02763			1440.76	0.00444	0.02624	0.00525		1444.62	0.00757	0.03586	0.02115
	1440.76	0.00511	0.00767	0.02183		1440.76	0.06932	0.06445	0.07638			1440.76	0.02394	0.01805	0.01889		1440.76	0.02859	0.02854	0.02683			1438.83	0.0044	0.02607	0.00516		1442.69	0.00746	0.0353	0.02088
	1438.83	0.00513	0.00764	0.02205		1438.83	0.06853	0.06345	0.07492			1438.83	0.02382	0.01798	0.0188		1438.83	0.02758	0.02746	0.02599			1436.9	0.00431	0.02588	0.00506		1440.76	0.00735	0.03471	0.02059
	1436.9	0.00517	0.00762	0.02225		1436.9	0.06784	0.0625	0.07352			1436.9	0.02362	0.01783	0.01861		1436.9	0.02654	0.02636	0.02513			1434.97	0.00427	0.02571	0.00496		1438.83	0.00722	0.03407	0.02023
	1434.97	0.00518	0.00759	0.02244		1434.97	0.06723	0.06165	0.07225			1434.97	0.02331	0.01761	0.01834		1434.97	0.02554	0.0253	0.0243			1433.04	0.00422	0.02558	0.00487		1436.9	0.00706	0.03337	0.01974
	1433.05	0.00518	0.00757	0.02265		1433.05	0.06678	0.06098	0.07123			1433.05	0.023	0.01737	0.01806		1433.05	0.02463	0.02436	0.02355			1431.11	0.00416	0.02549	0.0048		1434.97	0.0069	0.03262	0.0192
	1431.12	0.00523	0.00761	0.02289		1431.12	0.06657	0.06056	0.07056			1431.12	0.02279	0.01719	0.01786		1431.12	0.02388	0.02357	0.02292			1429.18	0.00413	0.02546	0.00475		1433.05	0.00674	0.0319	0.01868
	1429.19	0.00529	0.00768	0.02313		1429.19	0.06666	0.06043	0.07031			1429.19	0.02276	0.01714	0.0178		1429.19	0.02334	0.02299	0.02247			1427.26	0.00413	0.02552	0.00474		1431.12	0.0066	0.0313	0.01821
	1427.26	0.00537	0.0078	0.02338		1427.26	0.06706	0.0606	0.07051			1427.26	0.02291	0.01724	0.0179		1427.26	0.02303	0.02263	0.02221			1425.33	0.00415	0.02566	0.00477		1429.19	0.0065	0.03087	0.01787
	1425.33	0.00545	0.00794	0.02361		1425.33	0.06772	0.06104	0.0711			1425.33	0.02325	0.01747	0.01816		1425.33	0.02292	0.02248	0.0221			1423.4	0.0042	0.02585	0.00482		1427.26	0.00647	0.03063	0.0177
	1423.4	0.00552	0.00808	0.02382		1423.4	0.06854	0.06171	0.07204			1423.4	0.02371	0.01779	0.01852		1423.4	0.02296	0.02248	0.02213			1421.47	0.00425	0.02606	0.00489		1425.33	0.00648	0.0306	0.01768
	1421.47	0.0056	0.00823	0.02405		1421.47	0.06947	0.06258	0.07326			1421.47	0.02428	0.01819	0.01897		1421.47	0.02312	0.02259	0.02226			1419.54	0.00428	0.02631	0.00499		1423.4	0.00653	0.03072	0.0178
	1419.54	0.00571	0.00842	0.02424		1419.54	0.07056	0.06361	0.07473			1419.54	0.02495	0.01866	0.0195		1419.54	0.02339	0.0228	0.02247			1417.61	0.00433	0.02661	0.00511		1421.47	0.0066	0.03094	0.01799
	1417.62	0.00578	0.0086	0.02438		1417.62	0.07178	0.06478	0.0764			1417.62	0.02571	0.01918	0.02011		1417.62	0.02374	0.02309	0.02273			1415.68	0.00441	0.02697	0.00524		1419.54	0.00668	0.03124	0.01824
	1415.69	0.00583	0.00878	0.0245		1415.69	0.07303	0.06603	0.0782			1415.69	0.02653	0.01976	0.02077		1415.69	0.02414	0.0234	0.02303			1413.75	0.00446	0.02734	0.00539		1417.62	0.00676	0.03159	0.01852
	1413.76	0.00589	0.00897	0.02459		1413.76	0.07429	0.0673	0.08005			1413.76	0.02744	0.02041	0.02151		1413.76	0.02455	0.02374	0.02333			1411.83	0.00453	0.0277	0.00554		1415.69	0.00687	0.03199	0.01886
	1411.83	0.00595	0.00915	0.02463		1411.83	0.07547	0.06852	0.08184			1411.83	0.02844	0.02112	0.02231		1411.83	0.02497	0.02407	0.02362			1409.9	0.0046	0.02803	0.00568		1413.76	0.00699	0.03242	0.01923
	1409.9	0.00599	0.00929	0.02461		1409.9	0.07647	0.06957	0.08344			1409.9	0.02947	0.02185	0.02313		1409.9	0.02536	0.02437	0.0239			1407.97	0.00467	0.02831	0.00582		1411.83	0.00712	0.03289	0.01965
	1407.97	0.00601	0.00939	0.02454		1407.97	0.07719	0.0704	0.08474			1407.97	0.03044	0.02255	0.02392		1407.97	0.02571	0.02463	0.02414			1406.04	0.00472	0.02851	0.00593		1409.9	0.00725	0.03335	0.02013
	1406.04	0.00602	0.00944	0.02441		1406.04	0.07759	0.07094	0.08564			1406.04	0.03125	0.02313	0.02459		1406.04	0.02597	0.02481	0.02431			1404.11	0.00476	0.02863	0.00602		1407.97	0.00738	0.03377	0.02063
	1404.11	0.00599	0.00943	0.02424		1404.11	0.07768	0.07118	0.08612			1404.11	0.03182	0.02355	0.02508		1404.11	0.02615	0.02493	0.02441			1402.18	0.0048	0.02864	0.00608		1406.04	0.00748	0.03414	0.02113
	1402.19	0.00594	0.00937	0.02402		1402.19	0.07744	0.07112	0.08618			1402.19	0.03209	0.02379	0.02534		1402.19	0.02622	0.02497	0.02445			1400.25	0.0048	0.02856	0.00609		1404.11	0.00755	0.03439	0.02158
	1400.26	0.00588	0.00928	0.02377		1400.26	0.07695	0.07082	0.08588			1400.26	0.03211	0.02384	0.0254		1400.26	0.02624	0.02498	0.02445			1398.32	0.00478	0.02839	0.00607		1402.19	0.00758	0.03452	0.02195
	1398.33	0.00581	0.00914	0.0235		1398.33	0.07626	0.07035	0.08531			1398.33	0.0319	0.02371	0.02529		1398.33	0.0263	0.02507	0.02449			1396.4	0.00473	0.02816	0.00603		1400.26	0.00759	0.03453	0.02222
	1396.4	0.00572	0.00896	0.02322		1396.4	0.07552	0.06978	0.08457			1396.4	0.03151	0.02346	0.02502		1396.4	0.02652	0.02534	0.02466			1394.47	0.00465	0.02789	0.00596		1398.33	0.00757	0.03447	0.02238
	1394.47	0.00562	0.00877	0.02293		1394.47	0.07482	0.06915	0.0837			1394.47	0.03097	0.0231	0.02461		1394.47	0.02696	0.02587	0.02504			1392.54	0.0046	0.0276	0.00587		1396.4	0.00754	0.03439	0.02243
	1392.54	0.00551	0.00856	0.02265		1392.54	0.07412	0.06845	0.08268			1392.54	0.0303	0.02265	0.02409		1392.54	0.02753	0.02656	0.02554			1390.61	0.00455	0.02726	0.00575		1394.47	0.0075	0.03437	0.02238
	1390.61	0.00541	0.00833	0.02239		1390.61	0.07329	0.06761	0.08144			1390.61	0.02953	0.02213	0.0235		1390.61	0.02794	0.02709	0.02591			1388.68	0.00446	0.02686	0.00561		1392.54	0.00746	0.03437	0.02226
	1388.68	0.00532	0.0081	0.02212		1388.68	0.0722	0.0666	0.07994			1388.68	0.02867	0.02155	0.02282		1388.68	0.02799	0.02723	0.02597			1386.75	0.00436	0.0264	0.00545		1390.61	0.0074	0.0343	0.02204
	1386.76	0.00522	0.00786	0.02186		1386.76	0.07088	0.06543	0.07822			1386.76	0.02769	0.02086	0.02203		1386.76	0.02771	0.02705	0.02577			1384.82	0.00424	0.02591	0.00526		1388.68	0.0073	0.03403	0.02164
	1384.83	0.0051	0.00763	0.02161		1384.83	0.06953	0.06418	0.07639			1384.83	0.02662	0.0201	0.02116		1384.83	0.02735	0.0268	0.02553			1382.89	0.00411	0.0254	0.00507		1386.76	0.00712	0.0335	0.02103
	1382.9	0.00499	0.00742	0.0214		1382.9	0.06829	0.06294	0.07458			1382.9	0.02554	0.01933	0.02029		1382.9	0.02708	0.02665	0.02537			1380.97	0.00399	0.02489	0.0049		1384.83	0.00691	0.03282	0.02028
	1380.97	0.0049	0.00723	0.0212		1380.97	0.06712	0.06173	0.07283			1380.97	0.02455	0.01862	0.01949		1380.97	0.02684	0.02652	0.02522			1379.04	0.0039	0.02443	0.00475		1382.9	0.00673	0.03213	0.01948
	1379.04	0.00482	0.00705	0.02102		1379.04	0.06598	0.06058	0.07118			1379.04	0.02369	0.01801	0.0188		1379.04	0.02651	0.02627	0.02498			1377.11	0.00383	0.02404	0.00462		1380.97	0.00657	0.03148	0.01874
	1377.11	0.00475	0.0069	0.02086		1377.11	0.06488	0.05947	0.06959			1377.11	0.02299	0.01751	0.01824		1377.11	0.026	0.02579	0.02456			1375.18	0.00377	0.02371	0.00453		1379.04	0.00643	0.03087	0.0181
	1375.18	0.00471	0.00677	0.0207		1375.18	0.06378	0.05838	0.06807			1375.18	0.02245	0.01711	0.0178		1375.18	0.02521	0.02499	0.0239			1373.25	0.00373	0.02345	0.00446		1377.11	0.00629	0.03025	0.01757
	1373.25	0.00466	0.00665	0.02055		1373.25	0.06269	0.0573	0.06658			1373.25	0.02203	0.01679	0.01744		1373.25	0.02424	0.02399	0.02307			1371.32	0.00371	0.02322	0.0044		1375.18	0.00616	0.02962	0.01714
	1371.33	0.00461	0.00654	0.02041		1371.33	0.06165	0.05623	0.06511			1371.33	0.02161	0.01649	0.01709		1371.33	0.02333	0.02305	0.0223			1369.39	0.00367	0.023	0.00434		1373.25	0.00604	0.02903	0.01679
	1369.4	0.00456	0.00644	0.02027		1369.4	0.06062	0.05515	0.06362			1369.4	0.02111	0.01612	0.01667		1369.4	0.02256	0.02227	0.02165			1367.46	0.00363	0.02276	0.00427		1371.33	0.00594	0.02851	0.01652
	1367.47	0.0045	0.00633	0.02014		1367.47	0.0595	0.05403	0.06209			1367.47	0.02049	0.01567	0.01615		1367.47	0.02179	0.02152	0.02101			1365.54	0.00359	0.0225	0.0042		1369.4	0.00585	0.02805	0.01624
	1365.54	0.00446	0.00624	0.02003		1365.54	0.05831	0.05292	0.06058			1365.54	0.01984	0.01519	0.01562		1365.54	0.02091	0.02066	0.02029			1363.61	0.00354	0.02225	0.00413		1367.47	0.00574	0.02753	0.01587
	1363.61	0.00443	0.00616	0.01995		1363.61	0.05722	0.05189	0.0592			1363.61	0.01927	0.01477	0.01516		1363.61	0.02	0.01975	0.01953			1361.68	0.00351	0.02205	0.00408
	1361.68	0.00441	0.00612	0.01988		1361.68	0.05636	0.05101	0.05804			1361.68	0.01886	0.01444	0.01481		1361.68	0.01922	0.01896	0.01887			1359.75	0.00349	0.02192	0.00405
	1359.75	0.00439	0.00609	0.01986		1359.75	0.05575	0.05035	0.05717			1359.75	0.01858	0.01422	0.01457		1359.75	0.01864	0.01836	0.01838			1357.82	0.00348	0.02184	0.00404
	1357.83	0.00439	0.00609	0.01986		1357.83	0.05536	0.04989	0.05658			1357.83	0.01839	0.01408	0.01442		1357.83	0.01824	0.01793	0.01803			1355.89	0.00347	0.0218	0.00404
	1355.9	0.00439	0.0061	0.01988		1355.9	0.05514	0.0496	0.05623			1355.9	0.01826	0.01399	0.01432		1355.9	0.01796	0.01764	0.01779			1353.96	0.00347	0.02178	0.00405
	1353.97	0.0044	0.00611	0.0199		1353.97	0.05503	0.04944	0.05603			1353.97	0.01817	0.01392	0.01424		1353.97	0.01778	0.01745	0.01762			1352.03	0.00347	0.02176	0.00407
	1352.04	0.00441	0.00611	0.01993		1352.04	0.05501	0.04936	0.05595			1352.04	0.0181	0.01386	0.01418		1352.04	0.01765	0.01732	0.0175			1350.11	0.00347	0.02175	0.00408
	1350.11	0.00441	0.00612	0.01996		1350.11	0.05502	0.04932	0.05592			1350.11	0.01805	0.01382	0.01414		1350.11	0.01756	0.01723	0.01741			1348.18	0.00347	0.02174	0.00409
	1348.18	0.00442	0.00613	0.02		1348.18	0.05505	0.04931	0.05592			1348.18	0.01803	0.01379	0.01412		1348.18	0.01749	0.01715	0.01734			1346.25	0.00347	0.02172	0.00409
	1346.25	0.00443	0.00614	0.02005		1346.25	0.05509	0.0493	0.05592			1346.25	0.01801	0.01377	0.01412		1346.25	0.01744	0.01709	0.01729			1344.32	0.00346	0.02168	0.00408
	1344.32	0.00445	0.00615	0.0201		1344.32	0.05514	0.0493	0.05593			1344.32	0.01801	0.01376	0.01412		1344.32	0.01742	0.01708	0.01728			1342.39	0.00344	0.02161	0.00406
	1342.4	0.00446	0.00616	0.02015		1342.4	0.0552	0.04931	0.05593			1342.4	0.01799	0.01373	0.01411		1342.4	0.01746	0.01713	0.01732			1340.46	0.00341	0.0215	0.00404
	1340.47	0.00447	0.00617	0.0202		1340.47	0.05526	0.04931	0.05592			1340.47	0.01795	0.01369	0.01408		1340.47	0.01755	0.01725	0.0174			1338.53	0.00338	0.02139	0.00401
	1338.54	0.00448	0.00618	0.02024		1338.54	0.05533	0.04929	0.05589			1338.54	0.01786	0.01363	0.01401		1338.54	0.01764	0.01737	0.01747			1336.61	0.00336	0.02128	0.00398
	1336.61	0.00449	0.00618	0.02026		1336.61	0.05536	0.04926	0.05583			1336.61	0.01775	0.01354	0.01391		1336.61	0.01764	0.01739	0.01747			1334.68	0.00334	0.02118	0.00395
	1334.68	0.00449	0.00619	0.02028		1334.68	0.05534	0.04921	0.05576			1334.68	0.01763	0.01345	0.01379		1334.68	0.01754	0.01729	0.01738			1332.75	0.00332	0.0211	0.00393
	1332.75	0.00449	0.0062	0.02029		1332.75	0.0553	0.04915	0.05568			1332.75	0.01753	0.01337	0.0137		1332.75	0.01735	0.0171	0.01722			1330.82	0.00331	0.02104	0.00393
	1330.82	0.00449	0.00622	0.02027		1330.82	0.05524	0.04911	0.05563			1330.82	0.01747	0.01332	0.01365		1330.82	0.01715	0.01689	0.01705			1328.89	0.00332	0.021	0.00393
	1328.89	0.0045	0.00624	0.02024		1328.89	0.05521	0.04909	0.05565			1328.89	0.01747	0.01331	0.01364		1328.89	0.01698	0.01671	0.0169			1326.96	0.00333	0.021	0.00395
	1326.97	0.0045	0.00626	0.02019		1326.97	0.05522	0.04913	0.05575			1326.97	0.01754	0.01336	0.0137		1326.97	0.01685	0.01657	0.01678			1325.03	0.00335	0.02102	0.00398
	1325.04	0.00449	0.00629	0.02012		1325.04	0.05526	0.0492	0.05592			1325.04	0.01767	0.01346	0.01381		1325.04	0.01678	0.0165	0.0167			1323.1	0.00338	0.02106	0.00401
	1323.11	0.00448	0.00631	0.02002		1323.11	0.0553	0.04929	0.05614			1323.11	0.01784	0.01359	0.01396		1323.11	0.01676	0.01646	0.01667			1321.18	0.0034	0.02109	0.00404
	1321.18	0.00447	0.00632	0.01989		1321.18	0.0553	0.04937	0.05635			1321.18	0.018	0.0137	0.0141		1321.18	0.01676	0.01644	0.01664			1319.25	0.00341	0.0211	0.00407
	1319.25	0.00447	0.00632	0.01974		1319.25	0.05523	0.04942	0.05653			1319.25	0.01812	0.01379	0.01422		1319.25	0.01676	0.01644	0.01662			1317.32	0.00341	0.02109	0.00409
	1317.32	0.00445	0.00632	0.01957		1317.32	0.05511	0.04942	0.05663			1317.32	0.01817	0.01384	0.01429		1317.32	0.01679	0.01647	0.01663			1315.39	0.00341	0.02106	0.00409
	1315.39	0.00443	0.00631	0.0194		1315.39	0.05491	0.04936	0.05664			1315.39	0.01814	0.01383	0.01429		1315.39	0.01685	0.01654	0.01666			1313.46	0.00339	0.02099	0.00408
	1313.46	0.00441	0.0063	0.01923		1313.46	0.05466	0.04924	0.05657			1313.46	0.01806	0.01378	0.01424		1313.46	0.0169	0.01661	0.01669			1311.53	0.00337	0.02089	0.00406
	1311.54	0.00438	0.00628	0.01909		1311.54	0.05436	0.04908	0.05643			1311.54	0.01794	0.01369	0.01414		1311.54	0.01691	0.01664	0.0167			1309.6	0.00335	0.02079	0.00402
	1309.61	0.00436	0.00626	0.01898		1309.61	0.05406	0.04889	0.05624			1309.61	0.01778	0.01358	0.01403		1309.61	0.01688	0.01662	0.01668			1307.67	0.00333	0.02068	0.00398
	1307.68	0.00435	0.00625	0.0189		1307.68	0.0538	0.0487	0.05603			1307.68	0.01762	0.01345	0.0139		1307.68	0.01685	0.01659	0.01665			1305.75	0.0033	0.02059	0.00395
	1305.75	0.00434	0.00623	0.01884		1305.75	0.05359	0.04851	0.0558			1305.75	0.01748	0.01334	0.01378		1305.75	0.01688	0.01663	0.01668			1303.82	0.00328	0.02052	0.00391
	1303.82	0.00433	0.00621	0.0188		1303.82	0.05344	0.04835	0.05558			1303.82	0.01736	0.01325	0.01368		1303.82	0.017	0.01677	0.01679			1301.89	0.00326	0.02048	0.00389
	1301.89	0.00431	0.00618	0.01878		1301.89	0.05332	0.04819	0.05536			1301.89	0.01727	0.01318	0.0136		1301.89	0.01716	0.01695	0.01694
